# Supplementary material for: Prevalence of Newcastle disease and associated risk factors in domestic chickens in the Indian state of Odisha
Source: PLoS One. 2022 Feb 16;17(2):e0264028. doi: 10.1371/journal.pone.0264028 (PMC8849498; doi:10.1371/journal.pone.0264028)
Supplement: S1 Table — (XLSX) [file pone.0264028.s001.xlsx]

## Sheet: Odisha
S1 Table.
Sampling			Animal						NDV Vaccination						Real-time PCR
Sample No.	Collection Date (MM/DD/YYYY)	Sample Type	Code - Common Name	Flock Size (actual)	Bird Usage	Housing Type	Sex	Age	Yes/No	District	° N Coordinate	° E Coordinate	Zone	Bird Condition	NDV M-gene result (cT)	NDV F-gene result (cT)
OB-1.1	01.06.2018	Cloacal swab	Backyard	12	Meat	Backyard (Extensive)	M	8 months	No	Khurda	20.2707	85.7938	II	Sick	Negative
OB-2.1	01.06.2018	Choanal swab	Backyard	12	Meat	Backyard (Extensive)	M	9 months	No	Khurda	20.2707	85.7938	II	Sick	Negative
OB-3.1	01.06.2018	Choanal swab	Backyard	12	Dual	Backyard (Extensive)	F	9 months	No	Khurda	20.2707	85.7938	II	Apparently healthy	Negative
OB-4.1	01.12.2018	Choanal swab	Backyard	78	Dual	Semi-intensive	F	8 months	Yes	Khurda	20.2655	85.8155	II	Sick	Negative
OB-5.1	01.12.2018	Eye Swab	Backyard	78	Dual	Semi-intensive	F	8 months	Yes	Khurda	20.2655	85.8155	II	Sick	Negative
OB-6.1	01.12.2018	Choanal swab	Backyard	78	Dual	Semi-intensive	F	8 months	Yes	Khurda	20.2655	85.8155	II	Sick	Negative
OB-7.1	01.12.2018	Eye swab	Backyard	78	Dual	Semi-intensive	F	8 months	Yes	Khurda	20.2655	85.8155	II	Sick	Negative
OB-8.1	01.12.2018	Choanal swab	Backyard	78	Dual	Semi-intensive	F	8 months	Yes	Khurda	20.2655	85.8155	II	Sick	Negative
OB-9.1	01.12.2018	Eye swab	Backyard	78	Dual	Semi-intensive	F	8 months	Yes	Khurda	20.2655	85.8155	II	Sick	Negative
OB-10.1	01.17.2018	Choanal swab	Backyard	5	Dual	Backyard (Extensive)	F	2 months	Yes	Koraput	18.6025	82.7607	III	Apparently healthy	Negative
OB-11.1	01.17.2018	Pustule pus	Backyard	5	Dual	Backyard (Extensive)	F	2 months	Yes	Koraput	18.6025	82.7607	III	Apparently healthy	Negative
OB-12.1	01.17.2018	Choanal swab	Backyard	7	Dual	Backyard (Extensive)	F	12 months	No	Koraput	18.6025	82.7607	III	Apparently healthy	Negative
OB-13.1	01.17.2018	Choanal swab	Backyard	15	Meat	Backyard (Extensive)	M	6 months	No	Koraput	18.6084	82.7933	III	Sick	Negative
OB-14.1	01.17.2018	Cloacal swab	Backyard	15	Meat	Backyard (Extensive)	M	6 months	No	Koraput	18.6084	82.7933	III	Apparently healthy	Negative
OB-15.1	01.17.2018	Choanal swab	Backyard	30	Dual	Backyard (Extensive)	F	6 months	No	Koraput	18.6084	82.7933	III	Apparently healthy	Negative
OB-16.1	01.18.2018	Choanal swab	Commercial	50000	Egg	Intensive	F	32 weeks	Yes	Koraput	18.9295	82.5698	III	Dead/Moribund	Negative
OB-17.1	01.18.2018	Trachea	Commercial	50000	Egg	Intensive	F	32 weeks	Yes	Koraput	18.9295	82.5698	III	Dead/Moribund	Negative
OB-18.1	01.18.2018	Choanal swab	Commercial	50000	Egg	Intensive	F	32 weeks	Yes	Koraput	18.9295	82.5698	III	Dead/Moribund	Negative
OB-20.1	01.18.2018	Choanal swab	Commercial	50000	Egg	Intensive	F	32 weeks	Yes	Koraput	18.9295	82.5698	III	Apparently healthy	Negative
OB-21.1	01.18.2018	Choanal swab	Commercial	50000	Egg	Intensive	F	32 weeks	Yes	Koraput	18.9295	82.5698	III	Apparently healthy	Negative
OB-22.1	01.18.2018	Choanal swab	Commercial	50000	Egg	Intensive	F	32 weeks	Yes	Koraput	18.9295	82.5698	III	Apparently healthy	Negative
OB-23.1	01.18.2018	Choanal swab	Commercial	50000	Egg	Intensive	F	32 weeks	Yes	Koraput	18.9295	82.5698	III	Apparently healthy	Negative
OB-25.1	01.18.2018	Choanal swab	Backyard	5	Dual	Backyard (Extensive)	F	8 months	No	Koraput	18.9453	82.5472	III	Apparently healthy	Negative
OB-26.1	01.18.2018	Choanal swab	Backyard	8	Dual	Backyard (Extensive)	F	8 months	No	Koraput	18.9453	82.5472	III	Apparently healthy	Negative
OB-27.1	01.18.2018	Choanal swab	Backyard	150	Dual	Backyard (Extensive)	F	9 months	Yes	Koraput	18.8124	82.717	III	Apparently healthy	Negative
OB-28.1	01.18.2018	Blood	Backyard	150	Dual	Backyard (Extensive)	F	9 months	Yes	Koraput	18.8124	82.717	III	Apparently healthy	Negative
OB-29.1	01.18.2018	Choanal swab	Backyard	150	Dual	Backyard (Extensive)	F	9 months	Yes	Koraput	18.8124	82.717	III	Apparently healthy	Negative
OB-30.1	01.18.2018	Blood	Backyard	150	Dual	Backyard (Extensive)	F	9 months	Yes	Koraput	18.8124	82.717	III	Apparently healthy	Negative
OB-31.1	01.18.2018	Choanal swab	Backyard	150	Dual	Backyard (Extensive)	F	9 months	Yes	Koraput	18.8124	82.717	III	Apparently healthy	Negative
OB-32.1	01.18.2018	Blood	Backyard	150	Dual	Backyard (Extensive)	F	9 months	Yes	Koraput	18.8124	82.717	III	Apparently healthy	Negative
OB-33.1	01.18.2018	Choanal swab	Backyard	150	Dual	Backyard (Extensive)	F	9 months	Yes	Koraput	18.8124	82.717	III	Apparently healthy	Negative
OB-34.1	01.18.2018	Choanal swab	Backyard	150	Dual	Backyard (Extensive)	F	9 months	Yes	Koraput	18.8124	82.717	III	Apparently healthy	Negative
OB-35.1	01.18.2018	Choanal swab	Backyard	150	Dual	Backyard (Extensive)	F	9 months	Yes	Koraput	18.8124	82.717	III	Apparently healthy	Negative
OB-36.1	01.18.2018	Choanal swab	Backyard	150	Dual	Backyard (Extensive)	F	9 months	Yes	Koraput	18.8124	82.717	III	Apparently healthy	Negative
OB-37.1	01.18.2018	Choanal swab	Backyard	150	Dual	Backyard (Extensive)	F	9 months	Yes	Koraput	18.8124	82.717	III	Apparently healthy	Negative
OB-38.1	01.18.2018	Choanal swab	Backyard	150	Dual	Backyard (Extensive)	F	9 months	Yes	Koraput	18.8124	82.717	III	Apparently healthy	Negative
OB-39.1	01.18.2018	Choanal swab	Backyard	150	Dual	Backyard (Extensive)	F	9 months	Yes	Koraput	18.8124	82.717	III	Apparently healthy	Negative
OB-40.1	01.18.2018	Choanal swab	Backyard	5	Dual	Backyard (Extensive)	F	8 months	No	Koraput	18.5851	82.6737	III	Sick	Negative
OB-41.1	01.18.2018	Choanal swab	Backyard	7	Dual	Backyard (Extensive)	F	9 months	No	Koraput	18.5851	82.6737	III	Apparently healthy	Negative
OB-42.1	01.18.2018	Choanal swab	Backyard	7	Dual	Backyard (Extensive)	F	8 months	No	Koraput	18.5851	82.6737	III	Apparently healthy	Negative
OB-43.1	01.18.2018	Choanal swab	Backyard	4	Dual	Backyard (Extensive)	F	9 months	No	Koraput	18.5851	82.6737	III	Apparently healthy	Negative
OB-44.1	01.18.2018	Choanal swab	Backyard	5	Dual	Backyard (Extensive)	M	9 months	No	Koraput	18.5851	82.6737	III	Apparently healthy	Negative
OB-45.1	01.18.2018	Choanal swab	Backyard	6	Dual	Backyard (Extensive)	F	9 months	No	Koraput	18.5851	82.6737	III	Apparently healthy	Negative
OB-46.1	01.18.2018	Choanal swab	Backyard	8	Dual	Backyard (Extensive)	F	8 months	Yes	Koraput	18.5667	82.6923	III	Sick	Negative
OB-47.1	01.18.2018	Choanal swab	Backyard	8	Dual	Backyard (Extensive)	F	7 months	Yes	Koraput	18.5667	82.6923	III	Apparently healthy	Negative
OB-48.1	01.18.2018	Choanal swab	Backyard	8	Dual	Backyard (Extensive)	F	9 months	Yes	Koraput	18.5667	82.6923	III	Apparently healthy	Negative
OB-49.1	01.18.2018	Choanal swab	Backyard	8	Dual	Backyard (Extensive)	F	8 months	Yes	Koraput	18.5667	82.6923	III	Apparently healthy	Negative
OB-50.1	01.18.2018	Choanal swab	Backyard	8	Dual	Backyard (Extensive)	F	9 months	Yes	Koraput	18.5667	82.6923	III	Apparently healthy	Negative
OB-51.1	01.18.2018	Choanal swab	Backyard	4	Dual	Backyard (Extensive)	F	9 months	No	Koraput	18.5667	82.6923	III	Sick	Negative
OB-52.1	01.18.2018	Choanal swab	Backyard	2	Dual	Backyard (Extensive)	F	8 months	No	Koraput	18.5667	82.6923	III	Sick	Negative
OB-53.1	01.18.2018	Cloacal swab	Backyard	2	Dual	Backyard (Extensive)	F	8 months	No	Koraput	18.5667	82.6923	III	Sick	Negative
OB-54.1	01.18.2018	Choanal swab	Backyard	2	Meat	Backyard (Extensive)	M	12 months	No	Koraput	18.5667	82.6923	III	Apparently healthy	Negative
OB-55.1	01.18.2018	Choanal swab	Backyard	6	Dual	Backyard (Extensive)	F	4 months	No	Koraput	18.5667	82.6923	III	Sick	Negative
OB-56.1	01.18.2018	Cloacal swab	Backyard	6	Dual	Backyard (Extensive)	F	4 months	No	Koraput	18.5667	82.6923	III	Sick	Negative
OB-57.1	01.18.2018	Choanal swab	Backyard	6	Dual	Backyard (Extensive)	F	6 months	No	Koraput	18.5667	82.6923	III	Sick	Negative
OB-58.1	01.18.2018	Cloacal swab	Backyard	6	Dual	Backyard (Extensive)	F	6 months	No	Koraput	18.5667	82.6923	III	Sick	Negative
OB-59.1	01.18.2018	Choanal swab	Backyard	4	Dual	Backyard (Extensive)	F	7 months	No	Koraput	18.5667	82.6923	III	Sick	Negative
OB-60.1	01.18.2018	Cloacal swab	Backyard	4	Dual	Backyard (Extensive)	F	7 months	No	Koraput	18.5667	82.6923	III	Sick	Negative
OB-61.1	01.18.2018	Choanal swab	Backyard	3	Dual	Backyard (Extensive)	F	8 months	No	Koraput	18.5667	82.6923	III	Sick	Negative
OB-62.1	01.18.2018	Cloacal swab	Backyard	3	Dual	Backyard (Extensive)	F	8 months	No	Koraput	18.5667	82.6923	III	Sick	Negative
OB-63.1	01.18.2018	Choanal swab	Backyard	3	Dual	Backyard (Extensive)	F	7 months	No	Koraput	18.5667	82.6923	III	Sick	Negative
OB-64.1	01.18.2018	Choanal swab	Backyard	3	Dual	Backyard (Extensive)	F	9 months	No	Koraput	18.5667	82.6923	III	Sick	Negative
OB-65.1	01.18.2018	Choanal swab	Backyard	14	Dual	Backyard (Extensive)	F	6 months	Yes	Koraput	18.5667	82.6923	III	Apparently healthy	Negative
OB-66.1	01.18.2018	Choanal swab	Backyard	14	Dual	Backyard (Extensive)	F	7 months	Yes	Koraput	18.5667	82.6923	III	Apparently healthy	Negative
OB-67.1	01.18.2018	Choanal swab	Backyard	9	Dual	Backyard (Extensive)	F	8 months	No	Koraput	18.5784	82.7789	III	Sick	Negative
OB-68.1	01.18.2018	Choanal swab	Backyard	9	Dual	Backyard (Extensive)	F	9 months	No	Koraput	18.5784	82.7789	III	Sick	Negative
OB-69.1	01.18.2018	Choanal swab	Backyard	9	Dual	Backyard (Extensive)	F	12 months	No	Koraput	18.5784	82.7789	III	Sick	Negative
OB-70.1	01.27.2018	Choanal swab	Backyard	150	Dual	Semi-intensive	F	8 months	Yes	Bhubaneswar Urban	20.2655	85.8155	II	Sick	31.93	Negative
OB-71.1	01.27.2018	Eye swab	Backyard	150	Dual	Semi-intensive	F	9 months	Yes	Bhubaneswar Urban	20.2655	85.8155	II	Sick	25.73	Negative
OB-72.1	01.27.2018	Choanal swab	Backyard	150	Dual	Semi-intensive	F	9 months	Yes	Bhubaneswar Urban	20.2655	85.8155	II	Sick	20.58	Negative
OB-73.1	01.27.2018	Eye swab	Backyard	150	Dual	Semi-intensive	F	8 months	Yes	Bhubaneswar Urban	20.2655	85.8155	II	Sick	22.49	Negative
OB-74.1	01.27.2018	Choanal swab	Backyard	150	Dual	Semi-intensive	F	11 months	Yes	Bhubaneswar Urban	20.2655	85.8155	II	Sick	34.85	Negative
OB-75.1	01.27.2018	Eye swab	Backyard	150	Dual	Semi-intensive	F	10 months	Yes	Bhubaneswar Urban	20.2655	85.8155	II	Sick	26.99	Negative
OB-76.1	01.27.2018	Choanal swab	Backyard	150	Dual	Semi-intensive	F	9 months	Yes	Bhubaneswar Urban	20.2655	85.8155	II	Sick	Negative
OB-77.1	01.27.2018	Eye swab	Backyard	150	Dual	Semi-intensive	F	12 months	Yes	Bhubaneswar Urban	20.2655	85.8155	II	Sick	Negative
OB-78.1	01.27.2018	Choanal swab	Backyard	80	Dual	Semi-intensive	F	11 months	Yes	Bhubaneswar Urban	20.2655	85.8155	II	Sick	30.41	Negative
OB-79.1	01.27.2018	Eye swab	Backyard	80	Dual	Semi-intensive	F	9 months	Yes	Bhubaneswar Urban	20.2655	85.8155	II	Sick	Negative
OB-80.1	01.27.2018	Choanal swab	Backyard	80	Dual	Semi-intensive	F	11 months	Yes	Bhubaneswar Urban	20.2655	85.8155	II	Sick	27	Negative
OB-81.1	01.27.2018	Eye swab	Backyard	80	Dual	Semi-intensive	F	8 months	Yes	Bhubaneswar Urban	20.2655	85.8155	II	Sick	34.08	Negative
OB-134.1	04.04.2018	Choanal swab	Commercial	6200	Meat	Intensive	F	9 months	Yes	Puri	20.045	85.7898	II	Apparently healthy	Negative
OB-135.1	04.04.2018	Choanal swab	Commercial	6200	Meat	Intensive	F	9 months	Yes	Puri	20.045	85.7898	II	Apparently healthy	Negative
OB-136.1	04.04.2018	Choanal swab	Commercial	6200	Meat	Intensive	F	9 months	Yes	Puri	20.045	85.7898	II	Apparently healthy	34.88	Negative
OB-137.1	04.04.2018	Choanal swab	Commercial	6200	Meat	Intensive	F	9 months	Yes	Puri	20.045	85.7898	II	Apparently healthy	Negative
OB-138.1	04.04.2018	Choanal swab	Commercial	6200	Meat	Intensive	F	9 months	Yes	Puri	20.045	85.7898	II	Apparently healthy	34.27	Negative
OB-144.1	04.04.2018	Trachea	Commercial	5000	Meat	Intensive	F	6 months	Yes	Puri	20.0394	85.8496	II	Dead	Negative
OB-145.1	04.04.2018	Trachea	Commercial	5000	Meat	Intensive	F	6 months	Yes	Puri	20.0394	85.8496	II	Dead	Negative
OB-147.1	04.11.2018	Choanal swab	Backyard	30	Dual	Backyard (Extensive)	F	10months	Yes	Kalahandi	20.3025	83.3337	III	Apparently healthy	34.63	Negative
OB-150.1	04.11.2018	Choanal swab	Backyard	30	Dual	Backyard (Extensive)	F	10months	Yes	Kalahandi	20.3025	83.3337	III	Apparently healthy	Negative
OB-151.1	04.11.2018	Choanal swab	Backyard	30	Dual	Backyard (Extensive)	F	12months	Yes	Kalahandi	20.3025	83.3337	III	Apparently healthy	Negative
OB-152.1	04.11.2018	Choanal swab	Backyard	30	Dual	Backyard (Extensive)	F	12months	Yes	Kalahandi	20.3025	83.3337	III	Apparently healthy	34.45	Negative
OB-153.1	04.11.2018	Choanal swab	Backyard	30	Dual	Backyard (Extensive)	M	12months	Yes	Kalahandi	20.3025	83.3337	III	Apparently healthy	34.4	Negative
OB-154.1	04.11.2018	Choanal swab	Backyard	30	Dual	Backyard (Extensive)	M	12months	Yes	Kalahandi	20.3025	83.3337	III	Apparently healthy	34.53	Negative
OB-155.1	04.11.2018	Choanal swab	Backyard	10	Dual	Backyard (Extensive)	F	12months	No	Kalahandi	20.3025	83.3337	III	Sick	Negative
OB-156.1	04.11.2018	Choanal swab	Backyard	10	Dual	Backyard (Extensive)	F	12months	No	Kalahandi	20.3025	83.3337	III	Apparently healthy	Negative
OB-157.1	04.11.2018	Choanal swab	Backyard	10	Dual	Backyard (Extensive)	F	9 months	No	Kalahandi	20.3025	83.3337	III	Apparently healthy	Negative
OB-158.1	04.11.2018	Choanal swab	Backyard	10	Dual	Backyard (Extensive)	F	10months	No	Kalahandi	20.3025	83.3337	III	Apparently healthy	Negative
OB-159.1	04.11.2018	Choanal swab	Backyard	20	Dual	Backyard (Extensive)	F	2 months	No	Kalahandi	20.3025	83.3337	III	Apparently healthy	Negative
OB-160.1	04.11.2018	Choanal swab	Backyard	20	Dual	Backyard (Extensive)	F	2 months	No	Kalahandi	20.3025	83.3337	III	Apparently healthy	Negative
OB-161.1	04.11.2018	Choanal swab	Backyard	20	Dual	Backyard (Extensive)	F	2 months	No	Kalahandi	20.3025	83.3337	III	Apparently healthy	Negative
OB-162.1	04.11.2018	Choanal swab	Backyard	20	Dual	Backyard (Extensive)	F	3 months	No	Kalahandi	20.3025	83.3337	III	Apparently healthy	Negative
OB-163.1	04.11.2018	Choanal swab	Backyard	20	Dual	Backyard (Extensive)	F	2 months	No	Kalahandi	20.3025	83.3337	III	Apparently healthy	Negative
OB-164.1	04.11.2018	Choanal swab	Backyard	20	Dual	Backyard (Extensive)	F	2 months	No	Kalahandi	20.3025	83.3337	III	Apparently healthy	Negative
OB-165.1	04.11.2018	Choanal swab	Backyard	20	Dual	Backyard (Extensive)	M	11months	No	Kalahandi	20.3025	83.3337	III	Apparently healthy	34.63	Negative
OB-166.1	04.11.2018	Choanal swab	Backyard	20	Dual	Backyard (Extensive)	M	12months	No	Kalahandi	20.3025	83.3337	III	Apparently healthy	Negative
OB-167.1	04.11.2018	Choanal swab	Backyard	20	Dual	Backyard (Extensive)	F	2 months	No	Kalahandi	20.3025	83.3337	III	Apparently healthy	Negative
OB-168.1	04.11.2018	Choanal swab	Backyard	20	Dual	Backyard (Extensive)	M	12months	No	Kalahandi	20.3025	83.3337	III	Apparently healthy	Negative
OB-169.1	04.11.2018	Choanal swab	Backyard	20	Dual	Backyard (Extensive)	F	3 months	No	Kalahandi	20.3025	83.3337	III	Apparently healthy	33.3	Negative
OB-170.1	04.11.2018	Choanal swab	Backyard	20	Dual	Backyard (Extensive)	F	3 months	No	Kalahandi	20.3025	83.3337	III	Apparently healthy	Negative
OB-177.1	04.11.2018	Choanal swab	Backyard	3	Dual	Backyard (Extensive)	F	3 months	No	Kalahandi	20.3025	83.3337	III	Apparently healthy	Negative
OB-178.1	04.11.2018	Choanal swab	Backyard	3	Dual	Backyard (Extensive)	F	3 months	No	Kalahandi	20.3025	83.3337	III	Apparently healthy	Negative
OB-180.1	04.11.2018	Choanal swab	Commercial	300	Meat	Intensive	F	5 weeks	Yes	Kalahandi	20.3565	83.4571	III	Apparently healthy	34.53	Negative
OB-181.1	04.11.2018	Choanal swab	Commercial	300	Meat	Intensive	F	5 weeks	Yes	Kalahandi	20.3565	83.4571	III	Apparently healthy	Negative
OB-182.1	04.11.2018	Choanal swab	Commercial	300	Meat	Intensive	F	5 weeks	Yes	Kalahandi	20.3565	83.4571	III	Apparently healthy	34.46	Negative
OB-183.1	04.11.2018	Choanal swab	Commercial	300	Meat	Intensive	F	5 weeks	Yes	Kalahandi	20.3565	83.4571	III	Apparently healthy	34.89	Negative
OB-184.1	04.11.2018	Choanal swab	Commercial	300	Meat	Intensive	F	5 weeks	Yes	Kalahandi	20.3565	83.4571	III	Apparently healthy	Negative
OB-185.1	04.11.2018	Choanal swab	Commercial	500	Meat	Intensive	F	6 weeks	Yes	Kalahandi	20.2637	83.4472	III	Apparently healthy	Negative
OB-186.1	04.11.2018	Choanal swab	Commercial	500	Meat	Intensive	F	6 weeks	Yes	Kalahandi	20.2637	83.4472	III	Apparently healthy	Negative
OB-187.1	04.11.2018	Choanal swab	Commercial	500	Meat	Intensive	F	6 weeks	Yes	Kalahandi	20.2637	83.4472	III	Apparently healthy	34.2	Negative
OB-188.1	04.11.2018	Choanal swab	Commercial	500	Meat	Intensive	F	6 weeks	Yes	Kalahandi	20.2637	83.4472	III	Apparently healthy	34.69	Negative
OB-189.1	04.11.2018	Choanal swab	Commercial	500	Meat	Intensive	F	6 weeks	Yes	Kalahandi	20.2637	83.4472	III	Apparently healthy	34.58	Negative
OB-190.1	04.11.2018	Choanal swab	Commercial	200	Meat	Intensive	F	4 weeks	Yes	Kalahandi	20.2492	83.4114	III	Apparently healthy	Negative
OB-191.1	04.11.2018	Choanal swab	Commercial	200	Meat	Intensive	F	4 weeks	Yes	Kalahandi	20.2492	83.4114	III	Apparently healthy	Negative
OB-192.1	04.11.2018	Choanal swab	Commercial	200	Meat	Intensive	F	4 weeks	Yes	Kalahandi	20.2492	83.4114	III	Apparently healthy	34.5	Negative
OB-193.1	04.11.2018	Choanal swab	Commercial	200	Meat	Intensive	F	4 weeks	Yes	Kalahandi	20.2492	83.4114	III	Apparently healthy	Negative
OB-194.1	04.11.2018	Choanal swab	Commercial	200	Meat	Intensive	F	4 weeks	Yes	Kalahandi	20.2492	83.4114	III	Apparently healthy	Negative
OB-195.1	04.11.2018	Choanal swab	Backyard	80	Dual	Backyard (Extensive)	F	8 months	Yes	Kalahandi	20.2426	83.2857	III	Apparently healthy	Negative
OB-196.1	04.11.2018	Choanal swab	Backyard	80	Dual	Backyard (Extensive)	F	8 months	Yes	Kalahandi	20.2426	83.2857	III	Apparently healthy	34.64	Negative
OB-197.1	04.11.2018	Choanal swab	Backyard	80	Dual	Backyard (Extensive)	F	8 months	Yes	Kalahandi	20.2426	83.2857	III	Apparently healthy	Negative
OB-198.1	04.11.2018	Choanal swab	Backyard	80	Dual	Backyard (Extensive)	F	8 months	Yes	Kalahandi	20.2426	83.2857	III	Apparently healthy	34.19	Negative
OB-199.1	04.11.2018	Choanal swab	Backyard	80	Dual	Backyard (Extensive)	F	8 months	Yes	Kalahandi	20.2426	83.2857	III	Apparently healthy	Negative
OB-200.1	04.11.2018	Choanal swab	Backyard	80	Dual	Backyard (Extensive)	F	8 months	Yes	Kalahandi	20.2426	83.2857	III	Apparently healthy	Negative
OB-201.1	04.11.2018	Choanal swab	Backyard	80	Dual	Backyard (Extensive)	F	8 months	Yes	Kalahandi	20.2426	83.2857	III	Apparently healthy	34.97	Negative
OB-202.1	04.11.2018	Choanal swab	Backyard	80	Dual	Backyard (Extensive)	F	9 months	Yes	Kalahandi	20.2426	83.2857	III	Apparently healthy	34.82	Negative
OB-203.1	04.11.2018	Choanal swab	Backyard	80	Dual	Backyard (Extensive)	F	9 months	Yes	Kalahandi	20.2426	83.2857	III	Apparently healthy	33.57	Negative
OB-204.1	04.11.2018	Choanal swab	Backyard	80	Dual	Backyard (Extensive)	F	9 months	Yes	Kalahandi	20.2426	83.2857	III	Apparently healthy	33.14	Negative
OB-205.1	04.11.2018	Choanal swab	Backyard	80	Dual	Backyard (Extensive)	F	9 months	Yes	Kalahandi	20.2426	83.2857	III	Apparently healthy	Negative
OB-206.1	04.11.2018	Choanal swab	Backyard	80	Egg	Backyard (Extensive)	F	8 months	Yes	Kalahandi	20.2426	83.2857	III	Apparently healthy	34.53	Negative
OB-207.1	04.11.2018	Choanal swab	Backyard	80	Egg	Backyard (Extensive)	F	8 months	Yes	Kalahandi	20.2426	83.2857	III	Apparently healthy	Negative
OB-208.1	04.11.2018	Choanal swab	Backyard	80	Egg	Backyard (Extensive)	F	8 months	Yes	Kalahandi	20.2426	83.2857	III	Apparently healthy	Negative
OB-209.1	04.11.2018	Choanal swab	Backyard	150	Dual	Backyard (Extensive)	F	12months	Yes	Kalahandi	20.1395	83.2857	III	Apparently healthy	Negative
OB-210.1	04.11.2018	Choanal swab	Backyard	150	Dual	Backyard (Extensive)	F	12months	Yes	Kalahandi	20.1395	83.2857	III	Apparently healthy	Negative
OB-211.1	04.11.2018	Choanal swab	Backyard	150	Dual	Backyard (Extensive)	F	12months	Yes	Kalahandi	20.1395	83.2857	III	Apparently healthy	34.89	Negative
OB-212.1	04.11.2018	Choanal swab	Backyard	150	Dual	Backyard (Extensive)	F	12months	Yes	Kalahandi	20.1395	83.2857	III	Apparently healthy	Negative
OB-213.1	04.11.2018	Choanal swab	Backyard	150	Dual	Backyard (Extensive)	F	12months	Yes	Kalahandi	20.1395	83.2857	III	Apparently healthy	34.65	Negative
OB-214.1	04.11.2018	Choanal swab	Backyard	150	Dual	Backyard (Extensive)	M	12months	Yes	Kalahandi	20.1395	83.2857	III	Apparently healthy	Negative
OB-215.1	04.11.2018	Choanal swab	Backyard	150	Dual	Backyard (Extensive)	F	12months	Yes	Kalahandi	20.1395	83.2857	III	Apparently healthy	Negative
OB-216.1	04.11.2018	Choanal swab	Backyard	150	Dual	Backyard (Extensive)	M	12months	Yes	Kalahandi	20.1395	83.2857	III	Apparently healthy	Negative
OB-217.1	04.11.2018	Choanal swab	Backyard	150	Dual	Semi-intensive	M	12months	Yes	Kalahandi	20.1395	83.2857	III	Apparently healthy	Negative
OB-220.1	04.11.2018	Choanal swab	Backyard	150	Dual	Backyard (Extensive)	F	6 months	Yes	Kalahandi	20.1395	83.2857	III	Apparently healthy	30.94	Negative
OB-221.1	04.11.2018	Choanal swab	Backyard	150	Dual	Backyard (Extensive)	F	6 months	Yes	Kalahandi	20.1395	83.2857	III	Apparently healthy	34.77	Negative
OB-222.1	04.11.2018	Choanal swab	Backyard	150	Dual	Backyard (Extensive)	F	6 months	Yes	Kalahandi	20.1395	83.2857	III	Apparently healthy	Negative
OB-223.1	04.11.2018	Choanal swab	Backyard	150	Dual	Backyard (Extensive)	F	6 months	Yes	Kalahandi	20.1395	83.2857	III	Apparently healthy	Negative
OB-224.1	04.11.2018	Choanal swab	Backyard	150	Dual	Backyard (Extensive)	F	6 months	Yes	Kalahandi	20.1395	83.2857	III	Apparently healthy	Negative
OB-225.1	04.11.2018	Choanal swab	Backyard	150	Dual	Backyard (Extensive)	F	6 months	Yes	Kalahandi	20.1395	83.2857	III	Apparently healthy	Negative
OB-226.1	04.11.2018	Choanal swab	Backyard	150	Dual	Backyard (Extensive)	F	4 months	Yes	Kalahandi	20.1395	83.2857	III	Apparently healthy	Negative
OB-227.1	04.11.2018	Choanal swab	Backyard	150	Dual	Backyard (Extensive)	F	4 months	Yes	Kalahandi	20.1395	83.2857	III	Apparently healthy	33	39.95
OB-228.1	04.11.2018	Choanal swab	Backyard	150	Dual	Backyard (Extensive)	F	4 months	Yes	Kalahandi	20.1395	83.2857	III	Apparently healthy	Negative
OB-229.1	04.11.2018	Choanal swab	Backyard	150	Dual	Backyard (Extensive)	F	9 months	Yes	Kalahandi	20.1395	83.2857	III	Apparently healthy	Negative
OB-230.1	04.11.2018	Choanal swab	Backyard	150	Dual	Backyard (Extensive)	F	9 months	Yes	Kalahandi	20.1395	83.2857	III	Apparently healthy	Negative
OB-231.1	04.11.2018	Choanal swab	Backyard	150	Dual	Backyard (Extensive)	F	9 months	Yes	Kalahandi	20.1395	83.2857	III	Apparently healthy	Negative
OB-232.1	04.11.2018	Choanal swab	Backyard	150	Dual	Backyard (Extensive)	F	11months	Yes	Kalahandi	20.1395	83.2857	III	Apparently healthy	Negative
OB-233.1	04.11.2018	Choanal swab	Backyard	150	Dual	Backyard (Extensive)	F	9 months	Yes	Kalahandi	20.1395	83.2857	III	Apparently healthy	Negative
OB-234.1	04.11.2018	Choanal swab	Backyard	150	Dual	Backyard (Extensive)	F	8 months	Yes	Kalahandi	20.1395	83.2857	III	Apparently healthy	Negative
OB-235.1	04.11.2018	Choanal swab	Backyard	150	Dual	Backyard (Extensive)	F	10months	Yes	Kalahandi	20.1395	83.2857	III	Apparently healthy	Negative
OB-236.1	04.11.2018	Choanal swab	Backyard	150	Dual	Backyard (Extensive)	F	6 months	Yes	Kalahandi	20.1395	83.2857	III	Apparently healthy	Negative
OB-237.1	04.11.2018	Choanal swab	Backyard	150	Dual	Backyard (Extensive)	F	12months	Yes	Kalahandi	20.1395	83.2857	III	Apparently healthy	Negative
OB-238.1	04.19.2018	Choanal swab	Commercial	4375	Meat	Intensive	F	02 weeks	Yes	Anugul	20.7346	85.1958	II	Apparently healthy	Negative
OB-239.1	04.19.2018	Choanal swab	Commercial	4375	Meat	Intensive	F	02 weeks	Yes	Anugul	20.7346	85.1958	II	Apparently healthy	32.51	Negative
OB-240.1	04.19.2018	Choanal swab	Commercial	4375	Meat	Intensive	F	03 weeks	Yes	Anugul	20.7346	85.1958	II	Apparently healthy	34.62	39.56
OB-241.1	04.19.2018	Choanal swab	Commercial	4375	Meat	Intensive	M	02 weeks	Yes	Anugul	20.7346	85.1958	II	Apparently healthy	34.91	Negative
OB-242.1	04.19.2018	Choanal swab	Commercial	4375	Meat	Intensive	F	03 weeks	Yes	Anugul	20.7346	85.1958	II	Apparently healthy	Negative
OB-243.1	04.19.2018	Choanal swab	Commercial	4375	Meat	Intensive	F	03 weeks	Yes	Anugul	20.7346	85.1958	II	Apparently healthy	Negative
OB-244.1	04.19.2018	Choanal swab	Commercial	4375	Meat	Intensive	M	02 weeks	Yes	Anugul	20.7346	85.1958	II	Apparently healthy	34.81	Negative
OB-245.1	04.19.2018	Choanal swab	Commercial	4375	Meat	Intensive	M	02 weeks	Yes	Anugul	20.7346	85.1958	II	Apparently healthy	32.03	Negative
OB-246.1	04.19.2018	Choanal swab	Commercial	4375	Meat	Intensive	F	02 weeks	Yes	Anugul	20.7346	85.1958	II	Apparently healthy	28.61	Negative
OB-247.1	04.19.2018	Choanal swab	Commercial	4375	Meat	Intensive	M	02 weeks	Yes	Anugul	20.7346	85.1958	II	Apparently healthy	Negative
OB-248.1	04.19.2018	Choanal swab	Commercial	4375	Meat	Intensive	F	02 weeks	Yes	Anugul	20.7346	85.1958	II	Apparently healthy	Negative
OB-249.1	04.19.2018	Choanal swab	Commercial	4375	Meat	Intensive	F	02 weeks	Yes	Anugul	20.7346	85.1958	II	Apparently healthy	Negative
OB-250.1	04.19.2018	Choanal swab	Commercial	4375	Meat	Intensive	F	03 weeks	Yes	Anugul	20.7346	85.1958	II	Apparently healthy	31.37	Negative
OB-251.1	04.19.2018	Choanal swab	Commercial	4375	Meat	Intensive	M	03 weeks	Yes	Anugul	20.7346	85.1958	II	Apparently healthy	Negative
OB-252.1	04.19.2018	Choanal swab	Commercial	4375	Meat	Intensive	M	03 weeks	Yes	Anugul	20.7346	85.1958	II	Apparently healthy	Negative
OB-253.1	04.19.2018	Choanal swab	Commercial	4375	Meat	Intensive	M	02 weeks	Yes	Anugul	20.7346	85.1958	II	Apparently healthy	Negative
OB-254.1	04.19.2018	Choanal swab	Commercial	4375	Meat	Intensive	M	02 weeks	Yes	Anugul	20.7346	85.1958	II	Apparently healthy	Negative
OB-255.1	04.19.2018	Choanal swab	Commercial	4375	Meat	Intensive	F	02 weeks	Yes	Anugul	20.7346	85.1958	II	Apparently healthy	Negative
OB-256.1	04.19.2018	Choanal swab	Commercial	4375	Meat	Intensive	F	03 weeks	Yes	Anugul	20.7346	85.1958	II	Apparently healthy	33.27	Negative
OB-257.1	04.19.2018	Choanal swab	Commercial	4375	Meat	Intensive	F	03 weeks	Yes	Anugul	20.7346	85.1958	II	Apparently healthy	Negative
OB-258.1	04.19.2018	Choanal swab	Backyard	160	Egg	Backyard (Extensive)	F	05 months	No	Anugul	20.7346	85.1958	II	Apparently healthy	Negative
OB-259.1	04.19.2018	Choanal swab	Backyard	160	Egg	Backyard (Extensive)	M	06 months	No	Anugul	20.7346	85.1958	II	Apparently healthy	Negative
OB-260.1	04.19.2018	Choanal swab	Backyard	160	Egg	Backyard (Extensive)	F	05 months	No	Anugul	20.7346	85.1958	II	Apparently healthy	Negative
OB-261.1	04.19.2018	Choanal swab	Backyard	160	Egg	Backyard (Extensive)	M	05 months	No	Anugul	20.7346	85.1958	II	Apparently healthy	Negative
OB-262.1	04.19.2018	Choanal swab	Backyard	160	Egg	Backyard (Extensive)	M	05 months	No	Anugul	20.7346	85.1958	II	Apparently healthy	Negative
OB-263.1	04.19.2018	Choanal swab	Backyard	160	Egg	Backyard (Extensive)	F	05 months	No	Anugul	20.7346	85.1958	II	Apparently healthy	Negative
OB-264.1	04.19.2018	Choanal swab	Backyard	160	Egg	Backyard (Extensive)	M	05 months	No	Anugul	20.7346	85.1958	II	Apparently healthy	Negative
OB-265.1	04.19.2018	Choanal swab	Backyard	160	Egg	Backyard (Extensive)	F	05 months	No	Anugul	20.7346	85.1958	II	Apparently healthy	Negative
OB-266.1	04.19.2018	Choanal swab	Backyard	160	Egg	Backyard (Extensive)	F	05 months	No	Anugul	20.7346	85.1958	II	Apparently healthy	Negative
OB-267.1	04.19.2018	Choanal swab	Backyard	160	Egg	Backyard (Extensive)	M	05 months	No	Anugul	20.7346	85.1958	II	Apparently healthy	Negative
OB-268.1	04.19.2018	Choanal swab	Backyard	160	Egg	Backyard (Extensive)	M	06 months	No	Anugul	20.7346	85.1958	II	Apparently healthy	Negative
OB-269.1	04.19.2018	Choanal swab	Backyard	160	Egg	Backyard (Extensive)	F	06 months	No	Anugul	20.7346	85.1958	II	Apparently healthy	Negative
OB-270.1	04.19.2018	Choanal swab	Backyard	160	Egg	Backyard (Extensive)	M	06 months	No	Anugul	20.7346	85.1958	II	Apparently healthy	Negative
OB-271.1	04.19.2018	Choanal swab	Backyard	160	Egg	Backyard (Extensive)	F	05 months	No	Anugul	20.7346	85.1958	II	Apparently healthy	Negative
OB-272.1	04.19.2018	Choanal swab	Backyard	160	Egg	Backyard (Extensive)	F	05 months	No	Anugul	20.7346	85.1958	II	Apparently healthy	Negative
OB-273.1	04.19.2018	Choanal swab	Backyard	160	Egg	Backyard (Extensive)	M	05 months	No	Anugul	20.7346	85.1958	II	Apparently healthy	Negative
OB-274.1	04.19.2018	Choanal swab	Backyard	160	Egg	Backyard (Extensive)	F	05 months	No	Anugul	20.7346	85.1958	II	Apparently healthy	Negative
OB-275.1	04.19.2018	Choanal swab	Backyard	160	Egg	Backyard (Extensive)	F	05 months	No	Anugul	20.7346	85.1958	II	Apparently healthy	Negative
OB-276.1	04.19.2018	Choanal swab	Backyard	160	Egg	Backyard (Extensive)	M	05 months	No	Anugul	20.7346	85.1958	II	Apparently healthy	Negative
OB-277.1	04.19.2018	Choanal swab	Backyard	160	Egg	Backyard (Extensive)	M	05 months	No	Anugul	20.7346	85.1958	II	Apparently healthy	Negative
OB-278.1	04.19.2018	Choanal swab	Backyard	1		Backyard (Extensive)	M	2.5 years	No	Anugul	20.7346	85.1958	II	Apparently healthy	Negative
OB-279.1	04.19.2018	Choanal swab	Backyard	200	Dual	Semi-intensive	M	03 months	Yes	Anugul	20.8041	85.1995	II	Apparently healthy	Negative
OB-280.1	04.19.2018	Choanal swab	Backyard	200	Dual	Semi-intensive	F	03 months	Yes	Anugul	20.8041	85.1995	II	Apparently healthy	Negative
OB-281.1	04.19.2018	Choanal swab	Backyard	200	Dual	Semi-intensive	F	03 months	Yes	Anugul	20.8041	85.1995	II	Apparently healthy	Negative
OB-282.1	04.19.2018	Choanal swab	Backyard	200	Dual	Semi-intensive	M	04 months	Yes	Anugul	20.8041	85.1995	II	Apparently healthy	Negative
OB-283.1	04.19.2018	Choanal swab	Backyard	200	Dual	Semi-intensive	F	04 months	Yes	Anugul	20.8041	85.1995	II	Apparently healthy	Negative
OB-284.1	04.19.2018	Choanal swab	Backyard	200	Dual	Semi-intensive	M	03 months	Yes	Anugul	20.8041	85.1995	II	Apparently healthy	Negative
OB-285.1	04.19.2018	Choanal swab	Backyard	200	Dual	Semi-intensive	M	03 months	Yes	Anugul	20.8041	85.1995	II	Apparently healthy	Negative
OB-286.1	04.19.2018	Choanal swab	Backyard	200	Dual	Semi-intensive	M	03 months	Yes	Anugul	20.8041	85.1995	II	Apparently healthy	Negative
OB-287.1	04.19.2018	Choanal swab	Backyard	200	Dual	Semi-intensive	F	04 months	Yes	Anugul	20.8041	85.1995	II	Apparently healthy	Negative
OB-288.1	04.19.2018	Choanal swab	Backyard	200	Dual	Semi-intensive	M	04 months	Yes	Anugul	20.8041	85.1995	II	Apparently healthy	Negative
OB-289.1	04.19.2018	Choanal swab	Backyard	200	Dual	Semi-intensive	F	03 months	Yes	Anugul	20.8041	85.1995	II	Apparently healthy	Negative
OB-290.1	04.19.2018	Choanal swab	Backyard	200	Dual	Semi-intensive	F	03 months	Yes	Anugul	20.8041	85.1995	II	Apparently healthy	Negative
OB-303.1	05.05.2018	Choanal swab	Commercial	100000	Egg	Intensive	F	27 weeks	Yes	Sundargarh	22.2641	84.3175	I	Apparently healthy	Negative
OB-304.1	05.05.2018	Choanal swab	Commercial	100000	Egg	Intensive	F	27 weeks	Yes	Sundargarh	22.2641	84.3175	I	Apparently healthy	34.39	Negative
OB-305.1	05.05.2018	Choanal swab	Commercial	100000	Egg	Intensive	F	27 weeks	Yes	Sundargarh	22.2641	84.3175	I	Apparently healthy	34.71	Negative
OB-306.1	05.05.2018	Choanal swab	Commercial	100000	Egg	Intensive	F	27 weeks	Yes	Sundargarh	22.2641	84.3175	I	Apparently healthy	34.01	Negative
OB-307.1	05.05.2018	Choanal swab	Commercial	100000	Egg	Intensive	F	27 weeks	Yes	Sundargarh	22.2641	84.3175	I	Apparently healthy	Negative
OB-308.1	05.05.2018	Choanal swab	Commercial	100000	Egg	Intensive	F	27 weeks	Yes	Sundargarh	22.2641	84.3175	I	Apparently healthy	33.83	Negative
OB-309.1	05.05.2018	Choanal swab	Commercial	100000	Egg	Intensive	F	27 weeks	Yes	Sundargarh	22.2641	84.3175	I	Apparently healthy	Negative
OB-310.1	05.05.2018	Choanal swab	Commercial	100000	Egg	Intensive	F	27 weeks	Yes	Sundargarh	22.2641	84.3175	I	Apparently healthy	Negative
OB-311.1	05.05.2018	Choanal swab	Commercial	100000	Egg	Intensive	F	27 weeks	Yes	Sundargarh	22.2641	84.3175	I	Apparently healthy	Negative
OB-312.1	05.05.2018	Choanal swab	Commercial	100000	Egg	Intensive	F	27 weeks	Yes	Sundargarh	22.2641	84.3175	I	Sick	Negative
OB-313.1	05.05.2018	Choanal swab	Commercial	100000	Egg	Intensive	F	27 weeks	Yes	Sundargarh	22.2641	84.3175	I	Sick	Negative
OB-314.1	05.05.2018	Choanal swab	Commercial	100000	Egg	Intensive	F	27 weeks	Yes	Sundargarh	22.2641	84.3175	I	Sick	Negative
OB-315.1	05.05.2018	Choanal swab	Commercial	100000	Egg	Intensive	F	27 weeks	Yes	Sundargarh	22.2641	84.3175	I	Sick	Negative
OB-316.1	05.05.2018	Choanal swab	Commercial	100000	Egg	Intensive	F	27 weeks	Yes	Sundargarh	22.2641	84.3175	I	Sick	Negative
OB-317.1	05.05.2018	Choanal swab	Commercial	100000	Egg	Intensive	F	27 weeks	Yes	Sundargarh	22.2641	84.3175	I	Apparently healthy	Negative
OB-318.1	05.05.2018	Choanal swab	Commercial	100000	Egg	Intensive	F	27 weeks	Yes	Sundargarh	22.2641	84.3175	I	Apparently healthy	Negative
OB-319.1	05.05.2018	Choanal swab	Commercial	100000	Egg	Intensive	F	27 weeks	Yes	Sundargarh	22.2641	84.3175	I	Apparently healthy	Negative
OB-320.1	05.05.2018	Choanal swab	Commercial	100000	Egg	Intensive	F	27 weeks	Yes	Sundargarh	22.2641	84.3175	I	Apparently healthy	Negative
OB-321.1	05.05.2018	Choanal swab	Commercial	100000	Egg	Intensive	F	27 weeks	Yes	Sundargarh	22.2641	84.3175	I	Apparently healthy	Negative
OB-322.1	05.05.2018	Choanal swab	Commercial	100000	Egg	Intensive	F	27 weeks	Yes	Sundargarh	22.2641	84.3175	I	Apparently healthy	Negative
OB-323.1	05.05.2018	Choanal swab	Commercial	100000	Egg	Intensive	F	90 weeks	Yes	Sundargarh	22.2641	84.3175	I	Apparently healthy	Negative
OB-324.1	05.05.2018	Choanal swab	Commercial	100000	Egg	Intensive	F	90 weeks	Yes	Sundargarh	22.2641	84.3175	I	Apparently healthy	Negative
OB-325.1	05.05.2018	Choanal swab	Commercial	100000	Egg	Intensive	F	90 weeks	Yes	Sundargarh	22.2641	84.3175	I	Apparently healthy	Negative
OB-326.1	05.05.2018	Choanal swab	Commercial	100000	Egg	Intensive	F	90 weeks	Yes	Sundargarh	22.2641	84.3175	I	Apparently healthy	Negative
OB-327.1	05.05.2018	Choanal swab	Commercial	100000	Egg	Intensive	F	90 weeks	Yes	Sundargarh	22.2641	84.3175	I	Apparently healthy	Negative
OB-328.1	05.05.2018	Choanal swab	Commercial	100000	Egg	Intensive	F	90 weeks	Yes	Sundargarh	22.2641	84.3175	I	Apparently healthy	Negative
OB-329.1	05.05.2018	Choanal swab	Commercial	100000	Egg	Intensive	F	90 weeks	Yes	Sundargarh	22.2641	84.3175	I	Apparently healthy	Negative
OB-330.1	05.05.2018	Choanal swab	Commercial	100000	Egg	Intensive	F	90 weeks	Yes	Sundargarh	22.2641	84.3175	I	Apparently healthy	Negative
OB-331.1	05.05.2018	Choanal swab	Commercial	100000	Egg	Intensive	F	90 weeks	Yes	Sundargarh	22.2641	84.3175	I	Apparently healthy	Negative
OB-332.1	05.05.2018	Choanal swab	Commercial	100000	Egg	Intensive	F	90 weeks	Yes	Sundargarh	22.2641	84.3175	I	Apparently healthy	Negative
OB-333.1	05.05.2018	Choanal swab	Commercial	100000	Egg	Intensive	F	90 weeks	Yes	Sundargarh	22.2641	84.3175	I	Apparently healthy	Negative
OB-334.1	05.05.2018	Choanal swab	Commercial	100000	Egg	Intensive	F	90 weeks	Yes	Sundargarh	22.2641	84.3175	I	Apparently healthy	Negative
OB-335.1	05.05.2018	Choanal swab	Commercial	100000	Egg	Intensive	F	90 weeks	Yes	Sundargarh	22.2641	84.3175	I	Apparently healthy	Negative
OB-336.1	05.05.2018	Choanal swab	Commercial	100000	Egg	Intensive	F	90 weeks	Yes	Sundargarh	22.2641	84.3175	I	Apparently healthy	Negative
OB-337.1	05.05.2018	Choanal swab	Commercial	100000	Egg	Intensive	F	90 weeks	Yes	Sundargarh	22.2641	84.3175	I	Apparently healthy	Negative
OB-338.1	05.05.2018	Choanal swab	Commercial	100000	Egg	Intensive	F	90 weeks	Yes	Sundargarh	22.2641	84.3175	I	Apparently healthy	Negative
OB-339.1	05.05.2018	Choanal swab	Commercial	100000	Egg	Intensive	F	90 weeks	Yes	Sundargarh	22.2641	84.3175	I	Apparently healthy	Negative
OB-340.1	05.05.2018	Choanal swab	Commercial	100000	Egg	Intensive	F	90 weeks	Yes	Sundargarh	22.2641	84.3175	I	Apparently healthy	Negative
OB-341.1	05.05.2018	Choanal swab	Commercial	100000	Egg	Intensive	F	90 weeks	Yes	Sundargarh	22.2641	84.3175	I	Apparently healthy	Negative
OB-342.1	05.05.2018	Choanal swab	Commercial	100000	Egg	Intensive	F	90 weeks	Yes	Sundargarh	22.2641	84.3175	I	Apparently healthy	Negative
OB-343.1	05.05.2018	Choanal swab	Backyard	31	Dual	Backyard (Extensive)	F	6 months	Yes	Sundargarh	22.148	84.3402	I	Apparently healthy	Negative
OB-344.1	05.05.2018	Choanal swab	Backyard	31	Dual	Backyard (Extensive)	F	6 months	Yes	Sundargarh	22.148	84.3402	I	Apparently healthy	Negative
OB-345.1	05.05.2018	Choanal swab	Backyard	31	Dual	Backyard (Extensive)	F	6 months	Yes	Sundargarh	22.148	84.3402	I	Apparently healthy	Negative
OB-346.1	05.05.2018	Choanal swab	Backyard	31	Dual	Backyard (Extensive)	F	6 months	Yes	Sundargarh	22.148	84.3402	I	Apparently healthy	Negative
OB-347.1	05.05.2018	Choanal swab	Backyard	31	Dual	Backyard (Extensive)	F	6 months	Yes	Sundargarh	22.148	84.3402	I	Apparently healthy	Negative
OB-348.1	05.05.2018	Choanal swab	Backyard	31	Dual	Backyard (Extensive)	F	6 months	Yes	Sundargarh	22.148	84.3402	I	Apparently healthy	Negative
OB-349.1	05.05.2018	Choanal swab	Backyard	31	Dual	Backyard (Extensive)	F	6 months	Yes	Sundargarh	22.148	84.3402	I	Apparently healthy	Negative
OB-350.1	05.05.2018	Choanal swab	Backyard	31	Dual	Backyard (Extensive)	F	6 months	Yes	Sundargarh	22.148	84.3402	I	Sick	Negative
OB-351.1	05.05.2018	Choanal swab	Backyard	31	Dual	Backyard (Extensive)	F	6 months	Yes	Sundargarh	22.148	84.3402	I	Apparently healthy	Negative
OB-352.1	05.05.2018	Choanal swab	Backyard	31	Dual	Backyard (Extensive)	F	6 months	Yes	Sundargarh	22.148	84.3402	I	Sick	Negative
OB-353.1	05.05.2018	Choanal swab	Backyard	31	Dual	Backyard (Extensive)	F	6 months	Yes	Sundargarh	22.148	84.3402	I	Apparently healthy	Negative
OB-354.1	05.05.2018	Choanal swab	Backyard	31	Dual	Backyard (Extensive)	M	6 months	Yes	Sundargarh	22.148	84.3402	I	Apparently healthy	Negative
OB-355.1	05.05.2018	Choanal swab	Backyard	31	Dual	Backyard (Extensive)	M	6 months	Yes	Sundargarh	22.148	84.3402	I	Apparently healthy	Negative
OB-356.1	05.05.2018	Choanal swab	Backyard	31	Dual	Backyard (Extensive)	F	6 months	Yes	Sundargarh	22.148	84.3402	I	Apparently healthy	Negative
OB-357.1	05.05.2018	Choanal swab	Backyard	31	Dual	Backyard (Extensive)	M	6 months	Yes	Sundargarh	22.148	84.3402	I	Apparently healthy	Negative
OB-358.1	05.05.2018	Choanal swab	Backyard	31	Dual	Backyard (Extensive)	F	6 months	Yes	Sundargarh	22.148	84.3402	I	Apparently healthy	Negative
OB-359.1	05.05.2018	Choanal swab	Backyard	31	Dual	Backyard (Extensive)	F	6 months	Yes	Sundargarh	22.148	84.3402	I	Apparently healthy	Negative
OB-360.1	05.05.2018	Choanal swab	Backyard	31	Dual	Backyard (Extensive)	F	6 months	Yes	Sundargarh	22.148	84.3402	I	Apparently healthy	Negative
OB-361.1	05.05.2018	Choanal swab	Backyard	31	Dual	Backyard (Extensive)	F	6 months	Yes	Sundargarh	22.148	84.3402	I	Apparently healthy	Negative
OB-362.1	05.05.2018	Choanal swab	Backyard	31	Dual	Backyard (Extensive)	F	6 months	Yes	Sundargarh	22.148	84.3402	I	Apparently healthy	Negative
OB-369.1	05.05.2018	Choanal swab	Commercial	5000	Meat	Intensive	F	36 days	Yes	Sundargarh	22.1437	84.2303	I	Sick	Negative
OB-373.1	05.05.2018	Choanal swab	Commercial	5000	Meat	Intensive	M	36 days	Yes	Sundargarh	22.1437	84.2303	I	Sick	Negative
OB-380.1	05.05.2018	Choanal swab	Commercial	5000	Meat	Intensive	M	36 days	Yes	Sundargarh	22.1437	84.2303	I	Sick	Negative
OB-383.1	05.17.2018	Choanal swab	Backyard	40-50	Cock Fight	Backyard (Extensive)	M	6 Months	Yes	Mayurbhanj	21.8389	86.7331	I	Apparently healthy	Negative
OB-384.1	05.17.2018	Choanal swab	Backyard	40-50	Cock Fight	Backyard (Extensive)	M	6 Months	Yes	Mayurbhanj	21.8389	86.7331	I	Apparently healthy	Negative
OB-385.1	05.17.2018	Choanal swab	Backyard	40-50	Cock Fight	Backyard (Extensive)	F	6 Months	Yes	Mayurbhanj	21.8389	86.7331	I	Apparently healthy	Negative
OB-386.1	05.17.2018	Choanal swab	Backyard	40-50	Cock Fight	Backyard (Extensive)	M	6 Months	Yes	Mayurbhanj	21.8389	86.7331	I	Apparently healthy	Negative
OB-387.1	05.17.2018	Choanal swab	Backyard	40-50	Cock Fight	Backyard (Extensive)	F	6 Months	Yes	Mayurbhanj	21.8389	86.7331	I	Apparently healthy	Negative
OB-388.1	05.17.2018	Choanal swab	Backyard	40-50	Cock Fight	Backyard (Extensive)	F	6 Months	Yes	Mayurbhanj	21.8389	86.7331	I	Apparently healthy	34.64	Negative
OB-389.1	05.17.2018	Choanal swab	Backyard	40-50	Cock Fight	Backyard (Extensive)	F	3 Months	Yes	Mayurbhanj	21.8389	86.7331	I	Apparently healthy	Negative
OB-390.1	05.17.2018	Choanal swab	Backyard	40-50	Cock Fight	Backyard (Extensive)	F	3 Months	Yes	Mayurbhanj	21.8389	86.7331	I	Apparently healthy	26.58	30.35
OB-391.1	05.17.2018	Choanal swab	Backyard	40-50	Cock Fight	Backyard (Extensive)	F	3 Months	Yes	Mayurbhanj	21.8389	86.7331	I	Apparently healthy	31.98	35.39
OB-392.1	05.17.2018	Choanal swab	Backyard	40-50	Cock Fight	Backyard (Extensive)	F	3 Months	Yes	Mayurbhanj	21.8389	86.7331	I	Apparently healthy	Negative
OB-393.1	05.17.2018	Choanal swab	Backyard	40-50	Cock Fight	Backyard (Extensive)	F	3 Months	Yes	Mayurbhanj	21.8389	86.7331	I	Apparently healthy	30.18	32.78
OB-394.1	05.17.2018	Choanal swab	Backyard	40-50	Cock Fight	Backyard (Extensive)	F	3 Months	Yes	Mayurbhanj	21.8389	86.7331	I	Apparently healthy	34.98	35
OB-395.1	05.17.2018	Choanal swab	Commercial	15000	Meat	Intensive	F	3 Weeks	Yes	Mayurbhanj	21.8635	86.7237	I	Apparently healthy	Negative
OB-396.1	05.17.2018	Choanal swab	Commercial	15000	Meat	Intensive	F	3 Weeks	Yes	Mayurbhanj	21.8635	86.7237	I	Apparently healthy	Negative
OB-397.1	05.17.2018	Choanal swab	Commercial	15000	Meat	Intensive	F	3 Weeks	Yes	Mayurbhanj	21.8635	86.7237	I	Apparently healthy	Negative
OB-398.1	05.17.2018	Choanal swab	Commercial	15000	Meat	Intensive	F	3 Weeks	Yes	Mayurbhanj	21.8635	86.7237	I	Apparently healthy	Negative
OB-399.1	05.17.2018	Choanal swab	Commercial	15000	Meat	Intensive	F	3 Weeks	Yes	Mayurbhanj	21.8635	86.7237	I	Apparently healthy	Negative
OB-400.1	05.17.2018	Choanal swab	Commercial	15000	Meat	Intensive	F	3 Weeks	Yes	Mayurbhanj	21.8635	86.7237	I	Sick	Negative
OB-401.1	05.17.2018	Choanal swab	Commercial	15000	Meat	Intensive	F	3 Weeks	Yes	Mayurbhanj	21.8635	86.7237	I	Sick	Negative
OB-402.1	05.17.2018	Choanal swab	Commercial	15000	Meat	Intensive	F	3 Weeks	Yes	Mayurbhanj	21.8635	86.7237	I	Sick	30.44	Negative
OB-403.1	05.17.2018	Choanal swab	Commercial	15000	Meat	Intensive	F	3 Weeks	Yes	Mayurbhanj	21.8635	86.7237	I	Apparently healthy	31.35	Negative
OB-404.1	05.17.2018	Choanal swab	Commercial	15000	Meat	Intensive	F	3 Weeks	Yes	Mayurbhanj	21.8635	86.7237	I	Apparently healthy	Negative
OB-405.1	05.17.2018	Choanal swab	Backyard	10	Dual	Backyard (Extensive)	F	5 Months	Yes	Mayurbhanj	21.8635	86.7237	I	Apparently healthy	Negative
OB-406.1	05.17.2018	Choanal swab	Backyard	10	Dual	Backyard (Extensive)	F	5 Months	Yes	Mayurbhanj	21.8635	86.7237	I	Apparently healthy	Negative
OB-407.1	05.17.2018	Choanal swab	Backyard	10	Dual	Backyard (Extensive)	F	4 Months	Yes	Mayurbhanj	21.8635	86.7237	I	Apparently healthy	Negative
OB-408.1	05.17.2018	Choanal swab	Backyard	10	Dual	Backyard (Extensive)	F	4 Months	Yes	Mayurbhanj	21.8635	86.7237	I	Apparently healthy	Negative
OB-409.1	05.17.2018	Choanal swab	Commercial	1700	Meat	Intensive	F	2 Weeks	Yes	Mayurbhanj	21.8635	86.7237	I	Apparently healthy	Negative
OB-410.1	05.17.2018	Choanal swab	Commercial	1700	Meat	Intensive	F	2 Weeks	Yes	Mayurbhanj	21.8635	86.7237	I	Apparently healthy	Negative
OB-411.1	05.17.2018	Choanal swab	Commercial	1700	Meat	Intensive	F	2 Weeks	Yes	Mayurbhanj	21.8635	86.7237	I	Apparently healthy	Negative
OB-412.1	05.17.2018	Choanal swab	Commercial	1700	Meat	Intensive	F	2 Weeks	Yes	Mayurbhanj	21.8635	86.7237	I	Apparently healthy	Negative
OB-413.1	05.17.2018	Choanal swab	Commercial	1700	Meat	Intensive	F	2 Weeks	Yes	Mayurbhanj	21.8635	86.7237	I	Apparently healthy	Negative
OB-414.1	05.17.2018	Choanal swab	Commercial	1700	Meat	Intensive	F	2 Weeks	Yes	Mayurbhanj	21.8635	86.7237	I	Apparently healthy	Negative
OB-415.1	05.17.2018	Choanal swab	Commercial	1700	Meat	Intensive	F	2 Weeks	Yes	Mayurbhanj	21.8635	86.7237	I	Apparently healthy	Negative
OB-416.1	05.17.2018	Choanal swab	Commercial	1700	Meat	Intensive	F	2 Weeks	Yes	Mayurbhanj	21.8635	86.7237	I	Apparently healthy	Negative
OB-417.1	05.17.2018	Choanal swab	Commercial	1700	Meat	Intensive	F	2 Weeks	Yes	Mayurbhanj	21.8635	86.7237	I	Sick	Negative
OB-420.1	05.17.2018	Choanal swab	Backyard	25	Dual	Backyard (Extensive)	F	2 Months	Yes	Mayurbhanj	21.8635	86.7237	I	Apparently healthy	Negative
OB-421.1	05.17.2018	Choanal swab	Backyard	25	Dual	Backyard (Extensive)	F	3 Months	Yes	Mayurbhanj	21.8635	86.7237	I	Apparently healthy	Negative
OB-422.1	05.17.2018	Choanal swab	Backyard	25	Dual	Backyard (Extensive)	F	3 Months	Yes	Mayurbhanj	21.8635	86.7237	I	Apparently healthy	Negative
OB-423.1	05.17.2018	Choanal swab	Backyard	25	Dual	Backyard (Extensive)	F	2 Months	Yes	Mayurbhanj	21.8635	86.7237	I	Apparently healthy	Negative
OB-424.1	05.17.2018	Choanal swab	Backyard	20	Dual	Backyard (Extensive)	F	5 Days	No	Mayurbhanj	21.8159	86.7246	I	Apparently healthy	Negative
OB-425.1	05.17.2018	Choanal swab	Backyard	20	Dual	Backyard (Extensive)	M	5 Days	No	Mayurbhanj	21.8159	86.7246	I	Apparently healthy	Negative
OB-426.1	05.17.2018	Choanal swab	Backyard	20	Dual	Backyard (Extensive)	F	5 Days	No	Mayurbhanj	21.8159	86.7246	I	Apparently healthy	Negative
OB-427.1	05.17.2018	Choanal swab	Backyard	20	Dual	Backyard (Extensive)	F	5 Days	No	Mayurbhanj	21.8159	86.7246	I	Apparently healthy	34.96	Negative
OB-428.1	05.17.2018	Choanal swab	Backyard	20	Dual	Backyard (Extensive)	F	5 Days	No	Mayurbhanj	21.8159	86.7246	I	Apparently healthy	Negative
OB-429.1	05.17.2018	Choanal swab	Commercial	1700	Meat	Intensive	F	16 Days	Yes	Mayurbhanj	22.0045	86.686	I	Apparently healthy	Negative
OB-430.1	05.17.2018	Choanal swab	Commercial	1700	Meat	Intensive	F	16 Days	Yes	Mayurbhanj	22.0045	86.686	I	Apparently healthy	34.84	Negative
OB-431.1	05.17.2018	Choanal swab	Commercial	1700	Meat	Intensive	F	16 Days	Yes	Mayurbhanj	22.0045	86.686	I	Apparently healthy	Negative
OB-432.1	05.17.2018	Choanal swab	Commercial	1700	Meat	Intensive	F	16 Days	Yes	Mayurbhanj	22.0045	86.686	I	Apparently healthy	Negative
OB-433.1	05.17.2018	Choanal swab	Commercial	1700	Meat	Intensive	F	16 Days	Yes	Mayurbhanj	22.0045	86.686	I	Sick	Negative
OB-434.1	05.17.2018	Choanal swab	Commercial	1700	Meat	Intensive	F	16 Days	Yes	Mayurbhanj	22.0045	86.686	I	Sick	Negative
OB-435.1	05.17.2018	Choanal swab	Commercial	1700	Meat	Intensive	F	16 Days	Yes	Mayurbhanj	22.0045	86.686	I	Apparently healthy	34.21	Negative
OB-436.1	05.17.2018	Choanal swab	Commercial	1700	Meat	Intensive	F	16 Days	Yes	Mayurbhanj	22.0045	86.686	I	Apparently healthy	34.36	Negative
OB-437.1	05.17.2018	Choanal swab	Commercial	1700	Meat	Intensive	F	16 Days	Yes	Mayurbhanj	22.0045	86.686	I	Apparently healthy	34.93	Negative
OB-438.1	05.17.2018	Choanal swab	Commercial	1700	Meat	Intensive	F	16 Days	Yes	Mayurbhanj	22.0045	86.686	I	Apparently healthy	Negative
OB-439.1	05.17.2018	Choanal swab	Commercial	1700	Meat	Intensive	F	16 Days	Yes	Mayurbhanj	22.0045	86.686	I	Apparently healthy	34.57	Negative
OB-440.1	05.17.2018	Choanal swab	Commercial	1700	Meat	Intensive	F	16 Days	Yes	Mayurbhanj	22.0045	86.686	I	Apparently healthy	Negative
OB-441.1	05.17.2018	Choanal swab	Commercial	1700	Meat	Intensive	F	16 Days	Yes	Mayurbhanj	22.0045	86.686	I	Sick	25.91	Negative
OB-442.1	05.17.2018	Trachea	Commercial	1700	Meat	Intensive	F	16 Days	Yes	Mayurbhanj	22.0045	86.686	I	Dead	Negative
OB-443.1	05.17.2018	Choanal swab	Commercial	6500	Meat	Intensive	F	23 Days	Yes	Mayurbhanj	21.8761	86.7958	I	Apparently healthy	Negative
OB-444.1	05.17.2018	Choanal swab	Commercial	6500	Meat	Intensive	F	23 Days	Yes	Mayurbhanj	21.8761	86.7958	I	Apparently healthy	Negative
OB-445.1	05.17.2018	Choanal swab	Commercial	6500	Meat	Intensive	F	23 Days	Yes	Mayurbhanj	21.8761	86.7958	I	Apparently healthy	Negative
OB-446.1	05.17.2018	Choanal swab	Commercial	6500	Meat	Intensive	F	23 Days	Yes	Mayurbhanj	21.8761	86.7958	I	Apparently healthy	Negative
OB-447.1	05.17.2018	Choanal swab	Commercial	6500	Meat	Intensive	F	23 Days	Yes	Mayurbhanj	21.8761	86.7958	I	Apparently healthy	Negative
OB-448.1	05.17.2018	Choanal swab	Commercial	6500	Meat	Intensive	F	23 Days	Yes	Mayurbhanj	21.8761	86.7958	I	Apparently healthy	Negative
OB-449.1	05.17.2018	Choanal swab	Commercial	6500	Meat	Intensive	F	23 Days	Yes	Mayurbhanj	21.8761	86.7958	I	Apparently healthy	Negative
OB-450.1	05.17.2018	Choanal swab	Commercial	6500	Meat	Intensive	F	23 Days	Yes	Mayurbhanj	21.8761	86.7958	I	Apparently healthy	Negative
OB-451.1	05.17.2018	Choanal swab	Commercial	6500	Meat	Intensive	F	23 Days	Yes	Mayurbhanj	21.8761	86.7958	I	Apparently healthy	Negative
OB-452.1	05.17.2018	Choanal swab	Commercial	6500	Meat	Intensive	F	23 Days	Yes	Mayurbhanj	21.8761	86.7958	I	Apparently healthy	Negative
OB-453.1	05.17.2018	Choanal swab	Commercial	6500	Meat	Intensive	F	23 Days	Yes	Mayurbhanj	21.8761	86.7958	I	Apparently healthy	Negative
OB-454.1	05.17.2018	Choanal swab	Commercial	6500	Meat	Intensive	F	23 Days	Yes	Mayurbhanj	21.8761	86.7958	I	Apparently healthy	Negative
OB-455.1	05.17.2018	Choanal swab	Commercial	6500	Meat	Intensive	F	23 Days	Yes	Mayurbhanj	21.8761	86.7958	I	Apparently healthy	Negative
OB-456.1	05.17.2018	Choanal swab	Commercial	6500	Meat	Intensive	F	23 Days	Yes	Mayurbhanj	21.8761	86.7958	I	Apparently healthy	Negative
OB-457.1	05.17.2018	Choanal swab	Commercial	6500	Meat	Intensive	F	23 Days	Yes	Mayurbhanj	21.8761	86.7958	I	Apparently healthy	Negative
OB-458.1	05.17.2018	Choanal swab	Commercial	6500	Meat	Intensive	F	23 Days	Yes	Mayurbhanj	21.8761	86.7958	I	Apparently healthy	Negative
OB-459.1	05.17.2018	Choanal swab	Commercial	6500	Meat	Intensive	F	23 Days	Yes	Mayurbhanj	21.8761	86.7958	I	Apparently healthy	Negative
OB-460.1	05.17.2018	Choanal swab	Commercial	6500	Meat	Intensive	F	23 Days	Yes	Mayurbhanj	21.8761	86.7958	I	Apparently healthy	Negative
OB-461.1	05.17.2018	Choanal swab	Commercial	6500	Meat	Intensive	F	23 Days	Yes	Mayurbhanj	21.8761	86.7958	I	Apparently healthy	Negative
OB-462.1	05.17.2018	Choanal swab	Backyard	30	Cock Fight	Backyard (Extensive)	M	12 Months	Yes	Mayurbhanj	21.8761	86.7958	I	Apparently healthy	Negative
OB-463.1	05.17.2018	Choanal swab	Backyard	30	Cock Fight	Backyard (Extensive)	M	8 Months	Yes	Mayurbhanj	21.8761	86.7958	I	Apparently healthy	34.51	Negative
OB-464.1	05.17.2018	Choanal swab	Backyard	30	Cock Fight	Backyard (Extensive)	M	12 Months	Yes	Mayurbhanj	21.8761	86.7958	I	Apparently healthy	Negative
OB-465.1	05.17.2018	Choanal swab	Backyard	30	Cock Fight	Backyard (Extensive)	M	12 Months	Yes	Mayurbhanj	21.8761	86.7958	I	Apparently healthy	Negative
OB-466.1	05.17.2018	Choanal swab	Backyard	60	Dual	Semi-intensive	F	25 Days	Yes	Mayurbhanj	21.8761	86.7958	I	Apparently healthy	34.97	Negative
OB-467.1	05.17.2018	Choanal swab	Backyard	60	Dual	Semi-intensive	M	25 Days	Yes	Mayurbhanj	21.8761	86.7958	I	Apparently healthy	34.69	Negative
OB-468.1	05.17.2018	Choanal swab	Backyard	60	Dual	Semi-intensive	F	25 Days	Yes	Mayurbhanj	21.8761	86.7958	I	Apparently healthy	Negative
OB-469.1	05.17.2018	Choanal swab	Backyard	60	Dual	Semi-intensive	M	25 Days	Yes	Mayurbhanj	21.8761	86.7958	I	Apparently healthy	Negative
OB-470.1	05.17.2018	Choanal swab	Backyard	60	Dual	Semi-intensive	M	25 Days	Yes	Mayurbhanj	21.8761	86.7958	I	Apparently healthy	Negative
OB-471.1	05.17.2018	Choanal swab	Backyard	60	Dual	Semi-intensive	M	25 Days	Yes	Mayurbhanj	21.8761	86.7958	I	Apparently healthy	Negative
OB-472.1	05.17.2018	Choanal swab	Backyard	60	Dual	Semi-intensive	M	25 Days	Yes	Mayurbhanj	21.8761	86.7958	I	Apparently healthy	Negative
OB-473.1	05.17.2018	Choanal swab	Backyard	15	Dual	Semi-intensive	F	8 Months	Yes	Mayurbhanj	21.8761	86.7958	I	Apparently healthy	Negative
OB-474.1	05.17.2018	Choanal swab	Backyard	15	Dual	Backyard (Extensive)	F	8 Months	Yes	Mayurbhanj	21.8761	86.7958	I	Apparently healthy	34.78	Negative
OB-475.1	05.17.2018	Choanal swab	Backyard	15	Dual	Backyard (Extensive)	F	8 Months	Yes	Mayurbhanj	21.8761	86.7958	I	Apparently healthy	34.3	Negative
OB-476.1	05.17.2018	Choanal swab	Backyard	60	Dual	Semi-intensive	M	25 Days	Yes	Mayurbhanj	21.8761	86.7958	I	Apparently healthy	Negative
OB-477.1	05.17.2018	Choanal swab	Backyard	60	Dual	Semi-intensive	M	25 Days	Yes	Mayurbhanj	21.8761	86.7958	I	Apparently healthy	Negative
OB-478.1	05.17.2018	Choanal swab	Backyard	60	Dual	Semi-intensive	F	25 Days	Yes	Mayurbhanj	21.8761	86.7958	I	Apparently healthy	Negative
OB-479.1	05.17.2018	Choanal swab	Backyard	60	Dual	Semi-intensive	M	25 Days	Yes	Mayurbhanj	21.8761	86.7958	I	Apparently healthy	Negative
OB-480.1	05.17.2018	Choanal swab	Backyard	60	Dual	Semi-intensive	F	25 Days	Yes	Mayurbhanj	21.8761	86.7958	I	Apparently healthy	Negative
OB-481.1	05.17.2018	Choanal swab	Backyard	60	Dual	Semi-intensive	F	25 Days	Yes	Mayurbhanj	21.8761	86.7958	I	Apparently healthy	Negative
OB-482.1	05.17.2018	Choanal swab	Backyard	15	Dual	Backyard (Extensive)	F	7 Months	Yes	Mayurbhanj	21.8761	86.7958	I	Apparently healthy	Negative
OB-483.1	05.17.2018	Choanal swab	Backyard	15	Dual	Backyard (Extensive)	F	7 Months	Yes	Mayurbhanj	21.8761	86.7958	I	Apparently healthy	Negative
OB-484.1	05.17.2018	Choanal swab	Backyard	15	Dual	Backyard (Extensive)	F	7 Months	Yes	Mayurbhanj	21.8761	86.7958	I	Apparently healthy	Negative
OB-485.1	05.19.2018	Choanal swab	Commercial	1800	Meat	Intensive	F	35 Days	Yes	Cuttack	20.3059	85.5238	II	Apparently healthy	Negative
OB-486.1	05.19.2018	Choanal swab	Commercial	1800	Meat	Intensive	F	35 Days	Yes	Cuttack	20.3059	85.5238	II	Sick	Negative
OB-487.1	05.19.2018	Choanal swab	Commercial	1800	Meat	Intensive	F	35 Days	Yes	Cuttack	20.3059	85.5238	II	Sick	Negative
OB-488.1	05.19.2018	Choanal swab	Commercial	1800	Meat	Intensive	F	35 Days	Yes	Cuttack	20.3059	85.5238	II	Apparently healthy	Negative
OB-489.1	05.19.2018	Choanal swab	Commercial	1800	Meat	Intensive	F	35 Days	Yes	Cuttack	20.3059	85.5238	II	Apparently healthy	Negative
OB-490.1	05.19.2018	Choanal swab	Commercial	1800	Meat	Intensive	F	35 Days	Yes	Cuttack	20.3059	85.5238	II	Sick	Negative
OB-491.1	05.19.2018	Choanal swab	Commercial	1800	Meat	Intensive	F	35 Days	Yes	Cuttack	20.3059	85.5238	II	Apparently healthy	Negative
OB-492.1	05.19.2018	Choanal swab	Commercial	1800	Meat	Intensive	F	18 Days	Yes	Cuttack	20.3059	85.5238	II	Dead	32.19	Negative
OB-493.1	05.19.2018	Trachea	Commercial	1800	Meat	Intensive	F	18 Days	Yes	Cuttack	20.3059	85.5238	II	Dead	Negative
OB-494.1	05.19.2018	Choanal swab	Commercial	1800	Meat	Intensive	F	18 Days	Yes	Cuttack	20.3059	85.5238	II	Apparently healthy	Negative
OB-495.1	05.19.2018	Choanal swab	Commercial	1800	Meat	Intensive	F	18 Days	Yes	Cuttack	20.3059	85.5238	II	Apparently healthy	Negative
OB-496.1	05.19.2018	Choanal swab	Commercial	1800	Meat	Intensive	F	18 Days	Yes	Cuttack	20.3059	85.5238	II	Sick	Negative
OB-497.1	05.19.2018	Choanal swab	Commercial	1800	Meat	Intensive	F	18 Days	Yes	Cuttack	20.3059	85.5238	II	Apparently healthy	Negative
OB-498.1	05.19.2018	Choanal swab	Commercial	1800	Meat	Intensive	F	18 Days	Yes	Cuttack	20.3059	85.5238	II	Apparently healthy	Negative
OB-499.1	05.19.2018	Choanal swab	Commercial	4000	Meat	Intensive	F	29 Days	Yes	Cuttack	20.3352	85.5445	II	Apparently healthy	Negative
OB-500.1	05.19.2018	Choanal swab	Commercial	4000	Meat	Intensive	F	29 Days	Yes	Cuttack	20.3352	85.5445	II	Apparently healthy	Negative
OB-501.1	05.19.2018	Choanal swab	Commercial	4000	Meat	Intensive	F	29 Days	Yes	Cuttack	20.3352	85.5445	II	Apparently healthy	Negative
OB-502.1	05.19.2018	Choanal swab	Commercial	4000	Meat	Intensive	F	29 Days	Yes	Cuttack	20.3352	85.5445	II	Apparently healthy	Negative
OB-503.1	05.19.2018	Choanal swab	Commercial	4000	Meat	Intensive	F	29 Days	Yes	Cuttack	20.3352	85.5445	II	Apparently healthy	Negative
OB-504.1	05.19.2018	Choanal swab	Commercial	4000	Meat	Intensive	F	29 Days	Yes	Cuttack	20.3352	85.5445	II	Apparently healthy	Negative
OB-505.1	05.19.2018	Choanal swab	Commercial	4000	Meat	Intensive	F	29 Days	Yes	Cuttack	20.3352	85.5445	II	Sick	Negative
OB-506.1	05.19.2018	Choanal swab	Commercial	4000	Meat	Intensive	F	29 Days	Yes	Cuttack	20.3352	85.5445	II	Apparently healthy	Negative
OB-507.1	05.19.2018	Choanal swab	Commercial	4000	Meat	Intensive	F	29 Days	Yes	Cuttack	20.3352	85.5445	II	Apparently healthy	Negative
OB-508.1	05.19.2018	Choanal swab	Commercial	4000	Meat	Intensive	F	29 Days	Yes	Cuttack	20.3352	85.5445	II	Apparently healthy	Negative
OB-509.1	05.19.2018	Choanal swab	Commercial	4000	Meat	Intensive	F	29 Days	Yes	Cuttack	20.3352	85.5445	II	Apparently healthy	Negative
OB-510.1	05.19.2018	Choanal swab	Commercial	4000	Meat	Intensive	F	29 Days	Yes	Cuttack	20.3352	85.5445	II	Apparently healthy	Negative
OB-511.1	05.19.2018	Choanal swab	Commercial	4000	Meat	Intensive	F	29 Days	Yes	Cuttack	20.3352	85.5445	II	Apparently healthy	Negative
OB-512.1	05.19.2018	Choanal swab	Commercial	4000	Meat	Intensive	F	29 Days	Yes	Cuttack	20.3352	85.5445	II	Apparently healthy	Negative
OB-513.1	05.19.2018	Choanal swab	Commercial	4000	Meat	Intensive	F	29 Days	Yes	Cuttack	20.3352	85.5445	II	Apparently healthy	Negative
OB-514.1	05.19.2018	Choanal swab	Commercial	4000	Meat	Intensive	F	29 Days	Yes	Cuttack	20.3352	85.5445	II	Dead	Negative
OB-515.1	05.19.2018	Trachea	Commercial	4000	Meat	Intensive	F	29 Days	Yes	Cuttack	20.3352	85.5445	II	Dead	Negative
OB-516.1	05.19.2018	Choanal swab	Backyard	32	Dual	Semi-intensive	F	5 Months	No	Cuttack	20.3802	85.5326	II	Apparently healthy	Negative
OB-517.1	05.19.2018	Choanal swab	Backyard	32	Dual	Semi-intensive	F	5 Months	No	Cuttack	20.3802	85.5326	II	Apparently healthy	Negative
OB-518.1	05.19.2018	Choanal swab	Backyard	32	Dual	Semi-intensive	F	5 Months	No	Cuttack	20.3802	85.5326	II	Apparently healthy	Negative
OB-519.1	05.19.2018	Choanal swab	Backyard	32	Dual	Semi-intensive	F	5 Months	No	Cuttack	20.3802	85.5326	II	Apparently healthy	Negative
OB-520.1	05.19.2018	Choanal swab	Backyard	32	Dual	Semi-intensive	M	2 Months	No	Cuttack	20.3802	85.5326	II	Apparently healthy	Negative
OB-521.1	05.19.2018	Choanal swab	Backyard	32	Dual	Semi-intensive	F	2 Months	No	Cuttack	20.3802	85.5326	II	Apparently healthy	Negative
OB-522.1	05.19.2018	Choanal swab	Backyard	32	Dual	Semi-intensive	F	2 Months	No	Cuttack	20.3802	85.5326	II	Apparently healthy	Negative
OB-523.1	05.19.2018	Choanal swab	Backyard	32	Dual	Semi-intensive	F	2 Months	No	Cuttack	20.3802	85.5326	II	Apparently healthy	Negative
OB-524.1	05.19.2018	Choanal swab	Backyard	32	Dual	Semi-intensive	F	2 Months	No	Cuttack	20.3802	85.5326	II	Apparently healthy	Negative
OB-525.1	05.19.2018	Choanal swab	Backyard	32	Dual	Semi-intensive	F	2 Months	No	Cuttack	20.3802	85.5326	II	Apparently healthy	Negative
OB-526.1	05.19.2018	Choanal swab	Backyard	32	Dual	Semi-intensive	F	5 Months	No	Cuttack	20.3802	85.5326	II	Apparently healthy	Negative
OB-527.1	05.19.2018	Choanal swab	Backyard	31	Dual	Semi-intensive	F	5 Months	No	Cuttack	20.3802	85.5326	II	Apparently healthy	Negative
OB-528.1	05.19.2018	Choanal swab	Backyard	31	Dual	Semi-intensive	F	5 Months	No	Cuttack	20.3802	85.5326	II	Apparently healthy	Negative
OB-529.1	05.19.2018	Choanal swab	Backyard	31	Dual	Semi-intensive	F	6 Months	No	Cuttack	20.3802	85.5326	II	Apparently healthy	Negative
OB-530.1	05.19.2018	Choanal swab	Backyard	31	Dual	Semi-intensive	F	2 Months	No	Cuttack	20.3802	85.5326	II	Apparently healthy	Negative
OB-531.1	05.19.2018	Choanal swab	Backyard	31	Dual	Semi-intensive	M	2 Months	No	Cuttack	20.3802	85.5326	II	Apparently healthy	Negative
OB-532.1	05.19.2018	Choanal swab	Backyard	31	Dual	Semi-intensive	F	2 Months	No	Cuttack	20.3802	85.5326	II	Apparently healthy	Negative
OB-533.1	05.19.2018	Choanal swab	Backyard	31	Dual	Semi-intensive	F	2 Months	No	Cuttack	20.3802	85.5326	II	Apparently healthy	Negative
OB-534.1	05.19.2018	Choanal swab	Backyard	31	Dual	Semi-intensive	F	2 Months	No	Cuttack	20.3802	85.5326	II	Apparently healthy	Negative
OB-535.1	05.19.2018	Choanal swab	Backyard	31	Dual	Semi-intensive	F	2 Months	No	Cuttack	20.3802	85.5326	II	Apparently healthy	Negative
OB-536.1	05.19.2018	Choanal swab	Backyard	31	Dual	Semi-intensive	F	2 Months	No	Cuttack	20.3802	85.5326	II	Apparently healthy	Negative
OB-537.1	05.19.2018	Choanal swab	Backyard	100	Dual	Semi-intensive	M	30 Days	Yes	Cuttack	20.3802	85.5326	II	Apparently healthy	Negative
OB-538.1	05.19.2018	Choanal swab	Backyard	100	Dual	Semi-intensive	M	30 Days	Yes	Cuttack	20.3802	85.5326	II	Apparently healthy	Negative
OB-539.1	05.19.2018	Choanal swab	Backyard	100	Dual	Semi-intensive	F	30 Days	Yes	Cuttack	20.3802	85.5326	II	Apparently healthy	Negative
OB-540.1	05.19.2018	Choanal swab	Backyard	100	Dual	Semi-intensive	F	30 Days	Yes	Cuttack	20.3802	85.5326	II	Apparently healthy	Negative
OB-541.1	05.19.2018	Choanal swab	Backyard	100	Dual	Semi-intensive	F	30 Days	Yes	Cuttack	20.3802	85.5326	II	Apparently healthy	Negative
OB-542.1	05.19.2018	Choanal swab	Backyard	100	Dual	Semi-intensive	M	30 Days	Yes	Cuttack	20.3802	85.5326	II	Apparently healthy	Negative
OB-543.1	05.19.2018	Choanal swab	Backyard	100	Dual	Semi-intensive	F	30 Days	Yes	Cuttack	20.3802	85.5326	II	Apparently healthy	Negative
OB-544.1	05.19.2018	Choanal swab	Backyard	100	Dual	Semi-intensive	F	30 Days	Yes	Cuttack	20.3802	85.5326	II	Apparently healthy	Negative
OB-545.1	05.19.2018	Choanal swab	Backyard	100	Dual	Semi-intensive	F	30 Days	Yes	Cuttack	20.3802	85.5326	II	Apparently healthy	Negative
OB-546.1	05.19.2018	Choanal swab	Backyard	100	Dual	Semi-intensive	F	30 Days	Yes	Cuttack	20.3802	85.5326	II	Apparently healthy	Negative
OB-547.1	05.19.2018	Choanal swab	Backyard	100	Dual	Semi-intensive	F	30 Days	Yes	Cuttack	20.3802	85.5326	II	Apparently healthy	Negative
OB-548.1	05.19.2018	Choanal swab	Backyard	100	Dual	Semi-intensive	M	30 Days	Yes	Cuttack	20.3802	85.5326	II	Apparently healthy	Negative
OB-549.1	05.19.2018	Choanal swab	Backyard	100	Dual	Backyard (Extensive)	F	3 Months	Yes	Cuttack	20.3802	85.5326	II	Apparently healthy	Negative
OB-550.1	05.19.2018	Choanal swab	Backyard	100	Dual	Backyard (Extensive)	M	3 Months	Yes	Cuttack	20.3802	85.5326	II	Apparently healthy	Negative
OB-551.1	05.19.2018	Choanal swab	Backyard	100	Dual	Backyard (Extensive)	M	3 Months	Yes	Cuttack	20.3802	85.5326	II	Apparently healthy	Negative
OB-552.1	05.19.2018	Choanal swab	Commercial	12000	Meat	Intensive	F	22 Days	Yes	Cuttack	20.4549	85.5779	II	Apparently healthy	30.42	Negative
OB-553.1	05.19.2018	Choanal swab	Commercial	12000	Meat	Intensive	F	22 Days	Yes	Cuttack	20.4549	85.5779	II	Apparently healthy	29.57	Negative
OB-554.1	05.19.2018	Choanal swab	Commercial	12000	Meat	Intensive	F	22 Days	Yes	Cuttack	20.4549	85.5779	II	Apparently healthy	Negative
OB-555.1	05.19.2018	Choanal swab	Commercial	12000	Meat	Intensive	F	22 Days	Yes	Cuttack	20.4549	85.5779	II	Sick	30.45	Negative
OB-556.1	05.19.2018	Choanal swab	Commercial	12000	Meat	Intensive	F	22 Days	Yes	Cuttack	20.4549	85.5779	II	Apparently healthy	34	Negative
OB-557.1	05.19.2018	Choanal swab	Commercial	12000	Meat	Intensive	M	22 Days	Yes	Cuttack	20.4549	85.5779	II	Apparently healthy	34.32	Negative
OB-558.1	05.19.2018	Choanal swab	Commercial	12000	Meat	Intensive	F	22 Days	Yes	Cuttack	20.4549	85.5779	II	Apparently healthy	Negative
OB-559.1	05.19.2018	Choanal swab	Commercial	12000	Meat	Intensive	F	22 Days	Yes	Cuttack	20.4549	85.5779	II	Apparently healthy	Negative
OB-560.1	05.19.2018	Choanal swab	Commercial	12000	Meat	Intensive	F	22 Days	Yes	Cuttack	20.4549	85.5779	II	Apparently healthy	Negative
OB-561.1	05.19.2018	Choanal swab	Commercial	12000	Meat	Intensive	M	22 Days	Yes	Cuttack	20.4549	85.5779	II	Sick	29.01	Negative
OB-562.1	05.19.2018	Choanal swab	Commercial	12000	Meat	Intensive	F	22 Days	Yes	Cuttack	20.4549	85.5779	II	Apparently healthy	Negative
OB-563.1	05.19.2018	Choanal swab	Commercial	12000	Meat	Intensive	M	22 Days	Yes	Cuttack	20.4549	85.5779	II	Apparently healthy	33.95	Negative
OB-564.1	05.19.2018	Choanal swab	Commercial	12000	Meat	Intensive	F	22 Days	Yes	Cuttack	20.4549	85.5779	II	Apparently healthy	Negative
OB-565.1	05.19.2018	Choanal swab	Commercial	12000	Meat	Intensive	F	22 Days	Yes	Cuttack	20.4549	85.5779	II	Sick	31.39	39.85
OB-566.1	05.24.2018	Choanal swab	Commercial	4000	Meat	Intensive	M	27 Days	Yes	Jajpur	20.8421	86.4578	II	Apparently healthy	Negative
OB-567.1	05.24.2018	Choanal swab	Commercial	4000	Meat	Intensive	F	27 Days	Yes	Jajpur	20.8421	86.4578	II	Apparently healthy	Negative
OB-568.1	05.24.2018	Choanal swab	Commercial	4000	Meat	Intensive	F	27 Days	Yes	Jajpur	20.8421	86.4578	II	Apparently healthy	34.3	Negative
OB-569.1	05.24.2018	Choanal swab	Commercial	4000	Meat	Intensive	F	27 Days	Yes	Jajpur	20.8421	86.4578	II	Apparently healthy	33.72	Negative
OB-570.1	05.24.2018	Choanal swab	Commercial	4000	Meat	Intensive	M	27 Days	Yes	Jajpur	20.8421	86.4578	II	Apparently healthy	Negative
OB-571.1	05.24.2018	Choanal swab	Commercial	4000	Meat	Intensive	F	27 Days	Yes	Jajpur	20.8421	86.4578	II	Apparently healthy	Negative
OB-572.1	05.24.2018	Choanal swab	Commercial	4000	Meat	Intensive	M	27 Days	Yes	Jajpur	20.8421	86.4578	II	Apparently healthy	Negative
OB-573.1	05.24.2018	Choanal swab	Commercial	4000	Meat	Intensive	F	27 Days	Yes	Jajpur	20.8421	86.4578	II	Apparently healthy	Negative
OB-574.1	05.24.2018	Choanal swab	Commercial	4000	Meat	Intensive	M	27 Days	Yes	Jajpur	20.8421	86.4578	II	Apparently healthy	Negative
OB-575.1	05.24.2018	Choanal swab	Commercial	4000	Meat	Intensive	F	27 Days	Yes	Jajpur	20.8421	86.4578	II	Apparently healthy	Negative
OB-576.1	05.24.2018	Choanal swab	Commercial	4000	Meat	Intensive	F	27 Days	Yes	Jajpur	20.8421	86.4578	II	Apparently healthy	Negative
OB-577.1	05.24.2018	Choanal swab	Commercial	4000	Meat	Intensive	F	27 Days	Yes	Jajpur	20.8421	86.4578	II	Apparently healthy	Negative
OB-578.1	05.24.2018	Choanal swab	Commercial	4000	Meat	Intensive	F	27 Days	Yes	Jajpur	20.8421	86.4578	II	Sick	Negative
OB-579.1	05.24.2018	Choanal swab	Commercial	4000	Meat	Intensive	F	27 Days	Yes	Jajpur	20.8421	86.4578	II	Apparently healthy	Negative
OB-580.1	05.24.2018	Choanal swab	Commercial	4000	Meat	Intensive	F	27 Days	Yes	Jajpur	20.8421	86.4578	II	Apparently healthy	Negative
OB-581.1	05.24.2018	Choanal swab	Commercial	4000	Meat	Intensive	M	27 Days	Yes	Jajpur	20.8421	86.4578	II	Apparently healthy	Negative
OB-582.1	05.24.2018	Choanal swab	Commercial	4000	Meat	Intensive	F	27 Days	Yes	Jajpur	20.8421	86.4578	II	Apparently healthy	Negative
OB-583.1	05.24.2018	Choanal swab	Commercial	4000	Meat	Intensive	F	27 Days	Yes	Jajpur	20.8421	86.4578	II	Apparently healthy	Negative
OB-584.1	05.24.2018	Choanal swab	Commercial	4000	Meat	Intensive	M	27 Days	Yes	Jajpur	20.8421	86.4578	II	Apparently healthy	34.55	Negative
OB-585.1	05.24.2018	Choanal swab	Commercial	4000	Meat	Intensive	F	27 Days	Yes	Jajpur	20.8421	86.4578	II	Apparently healthy	Negative
OB-586.1	05.24.2018	Choanal swab	Backyard	40	Dual	Backyard (Extensive)	F	6 Months	Yes	Jajpur	20.8097	86.4647	II	Apparently healthy	Negative
OB-587.1	05.24.2018	Choanal swab	Backyard	40	Dual	Backyard (Extensive)	F	6 Months	Yes	Jajpur	20.8097	86.4647	II	Apparently healthy	Negative
OB-588.1	05.24.2018	Choanal swab	Backyard	40	Dual	Backyard (Extensive)	F	6 Months	Yes	Jajpur	20.8097	86.4647	II	Apparently healthy	Negative
OB-589.1	05.24.2018	Choanal swab	Backyard	40	Dual	Backyard (Extensive)	F	6 Months	Yes	Jajpur	20.8097	86.4647	II	Apparently healthy	Negative
OB-590.1	05.24.2018	Choanal swab	Backyard	40	Dual	Backyard (Extensive)	F	6 Months	Yes	Jajpur	20.8097	86.4647	II	Apparently healthy	Negative
OB-591.1	05.24.2018	Choanal swab	Backyard	40	Dual	Backyard (Extensive)	F	6 Months	Yes	Jajpur	20.8097	86.4647	II	Apparently healthy	Negative
OB-592.1	05.24.2018	Choanal swab	Backyard	40	Dual	Backyard (Extensive)	F	6 Months	Yes	Jajpur	20.8097	86.4647	II	Apparently healthy	Negative
OB-593.1	05.24.2018	Choanal swab	Backyard	40	Dual	Backyard (Extensive)	F	6 Months	Yes	Jajpur	20.8097	86.4647	II	Apparently healthy	Negative
OB-594.1	05.24.2018	Choanal swab	Backyard	40	Dual	Backyard (Extensive)	F	6 Months	Yes	Jajpur	20.8097	86.4647	II	Apparently healthy	Negative
OB-595.1	05.24.2018	Choanal swab	Backyard	40	Dual	Backyard (Extensive)	F	6 Months	Yes	Jajpur	20.8097	86.4647	II	Apparently healthy	Negative
OB-596.1	05.24.2018	Choanal swab	Backyard	40	Dual	Backyard (Extensive)	F	6 Months	Yes	Jajpur	20.8097	86.4647	II	Apparently healthy	Negative
OB-597.1	05.24.2018	Choanal swab	Backyard	40	Dual	Backyard (Extensive)	F	6 Months	Yes	Jajpur	20.8097	86.4647	II	Apparently healthy	Negative
OB-598.1	05.24.2018	Choanal swab	Backyard	40	Dual	Backyard (Extensive)	F	6 Months	Yes	Jajpur	20.8097	86.4647	II	Apparently healthy	Negative
OB-599.1	05.24.2018	Choanal swab	Backyard	40	Dual	Backyard (Extensive)	M	9 Months	Yes	Jajpur	20.8097	86.4647	II	Apparently healthy	Negative
OB-600.1	05.24.2018	Choanal swab	Backyard	40	Dual	Backyard (Extensive)	F	7 Months	Yes	Jajpur	20.8097	86.4647	II	Sick	Negative
OB-601.1	05.24.2018	Choanal swab	Backyard	40	Dual	Backyard (Extensive)	F	7 Months	Yes	Jajpur	20.8097	86.4647	II	Sick	Negative
OB-602.1	05.24.2018	Choanal swab	Backyard	40	Dual	Backyard (Extensive)	F	7 Months	Yes	Jajpur	20.8097	86.4647	II	Apparently healthy	Negative
OB-603.1	05.24.2018	Choanal swab	Backyard	40	Dual	Backyard (Extensive)	M	7 Months	Yes	Jajpur	20.8097	86.4647	II	Apparently healthy	Negative
OB-604.1	05.24.2018	Choanal swab	Backyard	40	Dual	Backyard (Extensive)	F	7 Months	Yes	Jajpur	20.8097	86.4647	II	Apparently healthy	Negative
OB-605.1	05.24.2018	Choanal swab	Backyard	40	Dual	Backyard (Extensive)	F	7 Months	Yes	Jajpur	20.8097	86.4647	II	Apparently healthy	Negative
OB-606.1	05.24.2018	Choanal swab	Backyard	40	Dual	Backyard (Extensive)	F	5 Months	Yes	Jajpur	20.8097	86.4647	II	Apparently healthy	Negative
OB-607.1	05.24.2018	Choanal swab	Backyard	40	Dual	Backyard (Extensive)	F	5 Months	Yes	Jajpur	20.8097	86.4647	II	Apparently healthy	Negative
OB-613.1	05.24.2018	Choanal swab	Backyard	32	Egg	Backyard (Extensive)	F	12 Months	No	Jajpur	20.8097	86.4647	II	Apparently healthy	Negative
OB-614.1	05.24.2018	Choanal swab	Backyard	32	Egg	Backyard (Extensive)	F	12 Months	No	Jajpur	20.8097	86.4647	II	Apparently healthy	Negative
OB-615.1	05.24.2018	Choanal swab	Backyard	32	Egg	Backyard (Extensive)	M	12 Months	No	Jajpur	20.8097	86.4647	II	Apparently healthy	Negative
OB-616.1	05.24.2018	Choanal swab	Backyard	32	Egg	Backyard (Extensive)	F	12 Months	No	Jajpur	20.8097	86.4647	II	Apparently healthy	Negative
OB-617.1	05.24.2018	Choanal swab	Backyard	32	Egg	Backyard (Extensive)	F	12 Months	No	Jajpur	20.8097	86.4647	II	Apparently healthy	Negative
OB-618.1	05.24.2018	Choanal swab	Backyard	6		Backyard (Extensive)	M	12 Months	No	Jajpur	20.8097	86.4647	II	Apparently healthy	Negative
OB-619.1	05.24.2018	Choanal swab	Backyard	6		Backyard (Extensive)	M	6 Months	No	Jajpur	20.8097	86.4647	II	Apparently healthy	Negative
OB-620.1	05.24.2018	Choanal swab	Backyard	6		Backyard (Extensive)	F	6 Months	No	Jajpur	20.8097	86.4647	II	Apparently healthy	Negative
OB-621.1	05.24.2018	Choanal swab	Backyard	6		Backyard (Extensive)	F	4 Months	No	Jajpur	20.8097	86.4647	II	Apparently healthy	Negative
OB-622.1	05.24.2018	Choanal swab	Backyard	6		Backyard (Extensive)	F	4 Months	No	Jajpur	20.8097	86.4647	II	Apparently healthy	Negative
OB-628.1	05.26.2018	Choanal swab	Backyard	6	Meat	Semi-intensive	M	12 Months	Yes	Kendrapada	20.5254	86.4373	II	Apparently healthy	Negative
OB-629.1	05.26.2018	Choanal swab	Backyard	6	Meat	Semi-intensive	M	12 Months	Yes	Kendrapada	20.5254	86.4373	II	Apparently healthy	Negative
OB-630.1	05.26.2018	Choanal swab	Backyard	6	Meat	Semi-intensive	F	12 Months	Yes	Kendrapada	20.5254	86.4373	II	Apparently healthy	Negative
OB-631.1	05.26.2018	Choanal swab	Backyard	4	Dual	Backyard (Extensive)	M	10 Months	Yes	Kendrapada	20.5254	86.4373	II	Apparently healthy	Negative
OB-632.1	05.26.2018	Choanal swab	Backyard	4	Dual	Backyard (Extensive)	F	10 Months	Yes	Kendrapada	20.5254	86.4373	II	Apparently healthy	Negative
OB-633.1	05.26.2018	Choanal swab	Backyard	1	Dual	Backyard (Extensive)	F	6 Months	Yes	Kendrapada	20.5254	86.4373	II	Apparently healthy	Negative
OB-634.1	05.26.2018	Choanal swab	Backyard	4	Dual	Backyard (Extensive)	M	5 Months	Yes	Kendrapada	20.5254	86.4373	II	Apparently healthy	Negative
OB-635.1	05.26.2018	Choanal swab	Backyard	4	Dual	Backyard (Extensive)	F	5 Months	Yes	Kendrapada	20.5254	86.4373	II	Apparently healthy	Negative
OB-636.1	05.26.2018	Choanal swab	Backyard	12	Dual	Semi-intensive	F	5 Months	No	Kendrapada	20.5254	86.4373	II	Apparently healthy	Negative
OB-637.1	05.26.2018	Choanal swab	Backyard	12	Dual	Semi-intensive	F	5 Months	No	Kendrapada	20.5254	86.4373	II	Apparently healthy	Negative
OB-638.1	05.26.2018	Choanal swab	Backyard	12	Dual	Semi-intensive	F	5 Months	No	Kendrapada	20.5254	86.4373	II	Apparently healthy	Negative
OB-639.1	05.26.2018	Choanal swab	Backyard	12	Dual	Semi-intensive	F	5 Months	No	Kendrapada	20.5254	86.4373	II	Apparently healthy	Negative
OB-640.1	05.26.2018	Choanal swab	Backyard	12	Dual	Semi-intensive	F	5 Months	No	Kendrapada	20.5254	86.4373	II	Apparently healthy	Negative
OB-641.1	05.26.2018	Choanal swab	Backyard	12	Dual	Semi-intensive	F	11 Months	No	Kendrapada	20.5254	86.4373	II	Apparently healthy	Negative
OB-642.1	05.26.2018	Choanal swab	Backyard	12	Dual	Semi-intensive	F	11 Months	No	Kendrapada	20.5254	86.4373	II	Apparently healthy	Negative
OB-643.1	05.26.2018	Choanal swab	Backyard	1000	Dual	Semi-intensive	F	45 days	Yes	Kendrapada	20.5622	86.4487	II	Apparently healthy	Negative
OB-644.1	05.26.2018	Choanal swab	Backyard	1000	Dual	Semi-intensive	F	45 days	Yes	Kendrapada	20.5622	86.4487	II	Sick	Negative
OB-645.1	05.26.2018	Choanal swab	Backyard	1000	Dual	Semi-intensive	F	45 days	Yes	Kendrapada	20.5622	86.4487	II	Apparently healthy	Negative
OB-646.1	05.26.2018	Choanal swab	Backyard	1000	Dual	Semi-intensive	M	45 days	Yes	Kendrapada	20.5622	86.4487	II	Apparently healthy	Negative
OB-647.1	05.26.2018	Choanal swab	Backyard	1000	Dual	Semi-intensive	M	45 days	Yes	Kendrapada	20.5622	86.4487	II	Apparently healthy	Negative
OB-648.1	05.26.2018	Choanal swab	Backyard	1000	Dual	Semi-intensive	F	45 days	Yes	Kendrapada	20.5622	86.4487	II	Sick	Negative
OB-649.1	05.26.2018	Choanal swab	Backyard	1000	Dual	Semi-intensive	F	45 days	Yes	Kendrapada	20.5622	86.4487	II	Apparently healthy	Negative
OB-650.1	05.26.2018	Choanal swab	Backyard	1000	Dual	Semi-intensive	M	45 days	Yes	Kendrapada	20.5622	86.4487	II	Apparently healthy	Negative
OB-651.1	05.26.2018	Choanal swab	Backyard	1000	Dual	Semi-intensive	F	45 days	Yes	Kendrapada	20.5622	86.4487	II	Apparently healthy	Negative
OB-652.1	05.26.2018	Choanal swab	Backyard	1000	Dual	Semi-intensive	F	45 days	Yes	Kendrapada	20.5622	86.4487	II	Apparently healthy	Negative
OB-653.1	05.26.2018	Choanal swab	Backyard	1000	Dual	Semi-intensive	F	45 days	Yes	Kendrapada	20.5622	86.4487	II	Apparently healthy	Negative
OB-654.1	05.26.2018	Choanal swab	Backyard	1000	Dual	Semi-intensive	M	45 days	Yes	Kendrapada	20.5622	86.4487	II	Apparently healthy	Negative
OB-655.1	05.26.2018	Choanal swab	Backyard	1000	Dual	Semi-intensive	F	45 days	Yes	Kendrapada	20.5622	86.4487	II	Apparently healthy	Negative
OB-656.1	05.26.2018	Choanal swab	Commercial	300	Meat	Intensive	F	9 days	Yes	Kendrapada	20.5622	86.4487	II	Apparently healthy	Negative
OB-657.1	05.26.2018	Choanal swab	Commercial	300	Meat	Intensive	F	9 days	Yes	Kendrapada	20.5622	86.4487	II	Apparently healthy	Negative
OB-658.1	05.26.2018	Choanal swab	Commercial	300	Meat	Intensive	M	9 days	Yes	Kendrapada	20.5622	86.4487	II	Apparently healthy	Negative
OB-659.1	05.26.2018	Choanal swab	Commercial	300	Meat	Intensive	F	9 days	Yes	Kendrapada	20.5622	86.4487	II	Apparently healthy	Negative
OB-660.1	05.26.2018	Choanal swab	Commercial	300	Meat	Intensive	F	9 days	Yes	Kendrapada	20.5622	86.4487	II	Apparently healthy	Negative
OB-661.1	05.26.2018	Choanal swab	Commercial	300	Meat	Intensive	F	9 days	Yes	Kendrapada	20.5622	86.4487	II	Apparently healthy	Negative
OB-662.1	05.26.2018	Choanal swab	Commercial	300	Meat	Intensive	M	9 days	Yes	Kendrapada	20.5622	86.4487	II	Apparently healthy	Negative
OB-663.1	05.26.2018	Choanal swab	Commercial	300	Meat	Intensive	F	9 days	Yes	Kendrapada	20.5622	86.4487	II	Apparently healthy	34.91	39.72
OB-664.1	05.26.2018	Choanal swab	Commercial	300	Meat	Intensive	M	9 days	Yes	Kendrapada	20.5622	86.4487	II	Apparently healthy	Negative
OB-665.1	05.26.2018	Choanal swab	Commercial	300	Meat	Intensive	F	9 days	Yes	Kendrapada	20.5622	86.4487	II	Apparently healthy	31.14	Negative
OB-666.1	05.26.2018	Choanal swab	Commercial	250	Meat	Intensive	M	2 days	No	Kendrapada	20.5622	86.4487	II	Apparently healthy	Negative
OB-667.1	05.26.2018	Choanal swab	Commercial	250	Meat	Intensive	M	2 days	No	Kendrapada	20.5622	86.4487	II	Apparently healthy	Negative
OB-668.1	05.26.2018	Choanal swab	Commercial	250	Meat	Intensive	F	2 days	No	Kendrapada	20.5622	86.4487	II	Apparently healthy	Negative
OB-669.1	05.26.2018	Choanal swab	Commercial	250	Meat	Intensive	F	2 days	No	Kendrapada	20.5622	86.4487	II	Apparently healthy	Negative
OB-670.1	05.26.2018	Choanal swab	Commercial	250	Meat	Intensive	F	2 days	No	Kendrapada	20.5622	86.4487	II	Apparently healthy	Negative
OB-671.1	05.26.2018	Choanal swab	Backyard	150	Dual	Semi-intensive	F	45 days	Yes	Kendrapada	20.5614	86.4385	II	Apparently healthy	Negative
OB-672.1	05.26.2018	Choanal swab	Backyard	150	Dual	Semi-intensive	F	45 days	Yes	Kendrapada	20.5614	86.4385	II	Apparently healthy	Negative
OB-673.1	05.26.2018	Choanal swab	Backyard	150	Dual	Semi-intensive	M	45 days	Yes	Kendrapada	20.5614	86.4385	II	Apparently healthy	Negative
OB-674.1	05.26.2018	Choanal swab	Backyard	150	Dual	Semi-intensive	M	45 days	Yes	Kendrapada	20.5614	86.4385	II	Apparently healthy	Negative
OB-675.1	05.26.2018	Choanal swab	Backyard	150	Dual	Semi-intensive	F	45 days	Yes	Kendrapada	20.5614	86.4385	II	Apparently healthy	Negative
OB-676.1	05.26.2018	Choanal swab	Backyard	10	Dual	Backyard (Extensive)	F	3 Months	Yes	Kendrapada	20.5614	86.4385	II	Apparently healthy	Negative
OB-677.1	05.26.2018	Choanal swab	Backyard	10	Dual	Backyard (Extensive)	F	3 Months	Yes	Kendrapada	20.5614	86.4385	II	Sick	Negative
OB-678.1	05.26.2018	Choanal swab	Backyard	150	Dual	Backyard (Extensive)	F	45 days	Yes	Kendrapada	20.5614	86.4385	II	Sick	Negative
OB-679.1	05.26.2018	Choanal swab	Backyard	10	Dual	Backyard (Extensive)	F	3 Months	Yes	Kendrapada	20.5614	86.4385	II	Sick	Negative
OB-680.1	05.26.2018	Choanal swab	Backyard	10	Dual	Backyard (Extensive)	M	3 Months	Yes	Kendrapada	20.5614	86.4385	II	Apparently healthy	Negative
OB-681.1	05.26.2018	Choanal swab	Backyard	85	Dual	Backyard (Extensive)	F	6 Months	Yes	Kendrapada	20.5569	86.5078	II	Apparently healthy	Negative
OB-682.1	05.26.2018	Choanal swab	Backyard	85	Dual	Backyard (Extensive)	F	6 Months	Yes	Kendrapada	20.5569	86.5078	II	Sick	Negative
OB-683.1	05.26.2018	Choanal swab	Backyard	85	Dual	Backyard (Extensive)	F	6 Months	Yes	Kendrapada	20.5569	86.5078	II	Sick	Negative
OB-684.1	05.26.2018	Choanal swab	Backyard	85	Dual	Backyard (Extensive)	F	6 Months	Yes	Kendrapada	20.5569	86.5078	II	Sick	Negative
OB-685.1	05.26.2018	Choanal swab	Backyard	85	Dual	Backyard (Extensive)	F	6 Months	Yes	Kendrapada	20.5569	86.5078	II	Sick	Negative
OB-686.1	05.26.2018	Choanal swab	Backyard	85	Dual	Backyard (Extensive)	F	6 Months	Yes	Kendrapada	20.5569	86.5078	II	Sick	34.3	Negative
OB-687.1	05.26.2018	Choanal swab	Backyard	60	Meat	Semi-intensive	F	5 Months	No	Kendrapada	20.5569	86.5078	II	Apparently healthy	Negative
OB-688.1	05.26.2018	Choanal swab	Backyard	60	Meat	Semi-intensive	F	5 Months	No	Kendrapada	20.5569	86.5078	II	Apparently healthy	Negative
OB-689.1	05.26.2018	Choanal swab	Backyard	60	Meat	Semi-intensive	M	5 Months	No	Kendrapada	20.5569	86.5078	II	Apparently healthy	Negative
OB-690.1	05.26.2018	Choanal swab	Backyard	60	Meat	Semi-intensive	F	5 Months	No	Kendrapada	20.5569	86.5078	II	Apparently healthy	Negative
OB-691.1	05.26.2018	Choanal swab	Backyard	40	Dual	Backyard (Extensive)	M	6 Months	Yes	Kendrapada	20.5569	86.5078	II	Apparently healthy	Negative
OB-692.1	05.26.2018	Choanal swab	Backyard	40	Dual	Backyard (Extensive)	M	6 Months	Yes	Kendrapada	20.5569	86.5078	II	Apparently healthy	34.98	Negative
OB-693.1	05.26.2018	Choanal swab	Backyard	10	Dual	Backyard (Extensive)	F	6 Months	Yes	Kendrapada	20.5569	86.5078	II	Apparently healthy	Negative
OB-694.1	05.26.2018	Choanal swab	Backyard	10	Dual	Backyard (Extensive)	F	6 Months	Yes	Kendrapada	20.5569	86.5078	II	Apparently healthy	Negative
OB-695.1	05.26.2018	Choanal swab	Backyard	10	Dual	Backyard (Extensive)	F	6 Months	Yes	Kendrapada	20.5569	86.5078	II	Apparently healthy	Negative
OB-696.1	05.26.2018	Choanal swab	Backyard	194	Egg	Backyard (Extensive)	F	6 Months	No	Kendrapada	20.5569	86.5078	II	Sick	Negative
OB-697.1	05.26.2018	Choanal swab	Backyard	194	Egg	Backyard (Extensive)	F	6 Months	No	Kendrapada	20.5569	86.5078	II	Sick	Negative
OB-698.1	05.26.2018	Choanal swab	Commercial	1000	Meat	Intensive	F	25 Days	Yes	Kendrapada	20.549	86.279	II	Apparently healthy	Negative
OB-699.1	05.26.2018	Choanal swab	Commercial	1000	Meat	Intensive	F	25 Days	Yes	Kendrapada	20.549	86.279	II	Apparently healthy	Negative
OB-700.1	05.26.2018	Choanal swab	Commercial	1000	Meat	Intensive	M	25 Days	Yes	Kendrapada	20.549	86.279	II	Apparently healthy	Negative
OB-701.1	05.26.2018	Choanal swab	Commercial	1000	Meat	Intensive	F	25 Days	Yes	Kendrapada	20.549	86.279	II	Apparently healthy	Negative
OB-702.1	05.26.2018	Choanal swab	Commercial	1000	Meat	Intensive	M	25 Days	Yes	Kendrapada	20.549	86.279	II	Apparently healthy	Negative
OB-703.1	05.26.2018	Choanal swab	Commercial	1000	Meat	Intensive	M	25 Days	Yes	Kendrapada	20.549	86.279	II	Apparently healthy	Negative
OB-704.1	05.26.2018	Choanal swab	Commercial	1000	Meat	Intensive	M	25 Days	Yes	Kendrapada	20.549	86.279	II	Apparently healthy	Negative
OB-705.1	05.26.2018	Choanal swab	Commercial	1000	Meat	Intensive	F	25 Days	Yes	Kendrapada	20.549	86.279	II	Apparently healthy	Negative
OB-706.1	05.26.2018	Choanal swab	Commercial	1000	Meat	Intensive	F	25 Days	Yes	Kendrapada	20.549	86.279	II	Apparently healthy	Negative
OB-707.1	05.26.2018	Choanal swab	Commercial	1000	Meat	Intensive	F	25 Days	Yes	Kendrapada	20.549	86.279	II	Apparently healthy	Negative
OB-708.1	05.26.2018	Choanal swab	Commercial	4000	Meat	Intensive	F	25 Days	Yes	Kendrapada	20.549	86.279	II	Apparently healthy	Negative
OB-709.1	05.26.2018	Choanal swab	Commercial	4000	Meat	Intensive	M	25 Days	Yes	Kendrapada	20.549	86.279	II	Apparently healthy	Negative
OB-710.1	05.26.2018	Choanal swab	Commercial	4000	Meat	Intensive	F	25 Days	Yes	Kendrapada	20.549	86.279	II	Apparently healthy	31.27	Negative
OB-711.1	05.26.2018	Choanal swab	Commercial	4000	Meat	Intensive	F	25 Days	Yes	Kendrapada	20.549	86.279	II	Apparently healthy	Negative
OB-712.1	05.26.2018	Choanal swab	Commercial	4000	Meat	Intensive	M	25 Days	Yes	Kendrapada	20.549	86.279	II	Apparently healthy	Negative
OB-713.1	05.26.2018	Choanal swab	Commercial	4000	Meat	Intensive	F	25 Days	Yes	Kendrapada	20.549	86.279	II	Apparently healthy	Negative
OB-714.1	05.26.2018	Choanal swab	Commercial	4000	Meat	Intensive	M	25 Days	Yes	Kendrapada	20.549	86.279	II	Apparently healthy	Negative
OB-715.1	05.26.2018	Choanal swab	Commercial	4000	Meat	Intensive	F	25 Days	Yes	Kendrapada	20.549	86.279	II	Apparently healthy	Negative
OB-716.1	05.26.2018	Choanal swab	Commercial	4000	Meat	Intensive	F	25 Days	Yes	Kendrapada	20.549	86.279	II	Apparently healthy	Negative
OB-717.1	05.26.2018	Choanal swab	Commercial	4000	Meat	Intensive	M	25 Days	Yes	Kendrapada	20.549	86.279	II	Apparently healthy	Negative
OB-718.1	05.26.2018	Choanal swab	Commercial	2000	Meat	Intensive	F	22 Days	Yes	Kendrapada	20.549	86.279	II	Apparently healthy	Negative
OB-719.1	05.26.2018	Choanal swab	Commercial	2000	Meat	Intensive	F	22 Days	Yes	Kendrapada	20.549	86.279	II	Apparently healthy	Negative
OB-720.1	05.26.2018	Choanal swab	Commercial	2000	Meat	Intensive	M	22 Days	Yes	Kendrapada	20.549	86.279	II	Apparently healthy	34.39	Negative
OB-721.1	05.26.2018	Choanal swab	Commercial	2000	Meat	Intensive	F	22 Days	Yes	Kendrapada	20.549	86.279	II	Apparently healthy	Negative
OB-722.1	05.26.2018	Choanal swab	Commercial	2000	Meat	Intensive	F	22 Days	Yes	Kendrapada	20.549	86.279	II	Sick	Negative
OB-723.1	05.26.2018	Choanal swab	Commercial	2000	Meat	Intensive	F	22 Days	Yes	Kendrapada	20.549	86.279	II	Apparently healthy	Negative
OB-724.1	05.26.2018	Choanal swab	Commercial	2000	Meat	Intensive	F	22 Days	Yes	Kendrapada	20.549	86.279	II	Apparently healthy	Negative
OB-725.1	05.26.2018	Choanal swab	Commercial	2000	Meat	Intensive	M	22 Days	Yes	Kendrapada	20.549	86.279	II	Sick	Negative
OB-726.1	05.26.2018	Choanal swab	Commercial	2000	Meat	Intensive	F	22 Days	Yes	Kendrapada	20.549	86.279	II	Apparently healthy	Negative
OB-727.1	05.26.2018	Choanal swab	Commercial	2000	Meat	Intensive	M	22 Days	Yes	Kendrapada	20.549	86.279	II	Apparently healthy	Negative
OB-732.1	05.30.2018	Choanal swab	Commercial	1000	Meat	Intensive	F	32 Days	Yes	Nowrangpur	19.681	82.2107	III	Apparently healthy	Negative
OB-733.1	05.30.2018	Choanal swab	Commercial	1000	Meat	Intensive	F	32 Days	Yes	Nowrangpur	19.681	82.2107	III	Apparently healthy	Negative
OB-734.1	05.30.2018	Choanal swab	Commercial	1000	Meat	Intensive	F	32 Days	Yes	Nowrangpur	19.681	82.2107	III	Apparently healthy	Negative
OB-735.1	05.30.2018	Choanal swab	Commercial	1000	Meat	Intensive	M	32 Days	Yes	Nowrangpur	19.681	82.2107	III	Apparently healthy	Negative
OB-736.1	05.30.2018	Choanal swab	Commercial	1000	Meat	Intensive	F	32 Days	Yes	Nowrangpur	19.681	82.2107	III	Apparently healthy	Negative
OB-737.1	05.30.2018	Choanal swab	Commercial	1000	Meat	Intensive	M	32 Days	Yes	Nowrangpur	19.681	82.2107	III	Apparently healthy	Negative
OB-738.1	05.30.2018	Choanal swab	Commercial	1000	Meat	Intensive	F	32 Days	Yes	Nowrangpur	19.681	82.2107	III	Apparently healthy	Negative
OB-739.1	05.30.2018	Choanal swab	Commercial	1000	Meat	Intensive	F	32 Days	Yes	Nowrangpur	19.681	82.2107	III	Apparently healthy	Negative
OB-740.1	05.30.2018	Choanal swab	Commercial	1000	Meat	Intensive	M	32 Days	Yes	Nowrangpur	19.681	82.2107	III	Apparently healthy	Negative
OB-741.1	05.30.2018	Choanal swab	Commercial	1000	Meat	Intensive	F	32 Days	Yes	Nowrangpur	19.681	82.2107	III	Apparently healthy	Negative
OB-742.1	05.30.2018	Choanal swab	Commercial	1000	Meat	Intensive	F	32 Days	Yes	Nowrangpur	19.681	82.2107	III	Apparently healthy	Negative
OB-743.1	05.30.2018	Choanal swab	Commercial	1000	Meat	Intensive	F	32 Days	Yes	Nowrangpur	19.681	82.2107	III	Apparently healthy	Negative
OB-744.1	05.30.2018	Choanal swab	Commercial	1000	Meat	Intensive	F	32 Days	Yes	Nowrangpur	19.681	82.2107	III	Apparently healthy	Negative
OB-745.1	05.30.2018	Choanal swab	Commercial	1000	Meat	Intensive	F	32 Days	Yes	Nowrangpur	19.681	82.2107	III	Apparently healthy	Negative
OB-746.1	05.30.2018	Choanal swab	Commercial	1000	Meat	Intensive	M	32 Days	Yes	Nowrangpur	19.681	82.2107	III	Apparently healthy	Negative
OB-747.1	05.30.2018	Choanal swab	Commercial	1000	Meat	Intensive	F	32 Days	Yes	Nowrangpur	19.681	82.2107	III	Apparently healthy	Negative
OB-748.1	05.30.2018	Choanal swab	Commercial	1000	Meat	Intensive	M	32 Days	Yes	Nowrangpur	19.681	82.2107	III	Apparently healthy	Negative
OB-749.1	05.30.2018	Choanal swab	Commercial	1000	Meat	Intensive	F	32 Days	Yes	Nowrangpur	19.681	82.2107	III	Apparently healthy	Negative
OB-750.1	05.30.2018	Choanal swab	Commercial	1000	Meat	Intensive	F	32 Days	Yes	Nowrangpur	19.681	82.2107	III	Apparently healthy	Negative
OB-751.1	05.30.2018	Choanal swab	Commercial	1000	Meat	Intensive	F	32 Days	Yes	Nowrangpur	19.681	82.2107	III	Apparently healthy	Negative
OB-752.1	05.30.2018	Choanal swab	Backyard	40	Dual	Backyard (Extensive)	F	4 years	No	Nowrangpur	19.681	82.2107	III	Apparently healthy	Negative
OB-753.1	05.30.2018	Choanal swab	Backyard	40	Dual	Backyard (Extensive)	F	4 years	No	Nowrangpur	19.681	82.2107	III	Apparently healthy	Negative
OB-754.1	05.30.2018	Choanal swab	Backyard	40	Dual	Backyard (Extensive)	F	4 years	No	Nowrangpur	19.681	82.2107	III	Apparently healthy	Negative
OB-755.1	05.30.2018	Choanal swab	Backyard	40	Dual	Backyard (Extensive)	F	4 years	No	Nowrangpur	19.681	82.2107	III	Apparently healthy	Negative
OB-756.1	05.30.2018	Choanal swab	Backyard	40	Dual	Backyard (Extensive)	F	4 years	No	Nowrangpur	19.681	82.2107	III	Apparently healthy	Negative
OB-757.1	05.30.2018	Choanal swab	Backyard	40	Dual	Backyard (Extensive)	F	4 years	No	Nowrangpur	19.681	82.2107	III	Apparently healthy	Negative
OB-758.1	05.30.2018	Choanal swab	Backyard	40	Dual	Backyard (Extensive)	M	4 years	No	Nowrangpur	19.681	82.2107	III	Apparently healthy	33.56	Negative
OB-759.1	05.30.2018	Choanal swab	Backyard	40	Dual	Backyard (Extensive)	F	4 years	No	Nowrangpur	19.681	82.2107	III	Apparently healthy	Negative
OB-760.1	05.30.2018	Choanal swab	Backyard	40	Dual	Semi-intensive	F	10 Months	No	Nowrangpur	19.681	82.2107	III	Apparently healthy	Negative
OB-761.1	05.30.2018	Choanal swab	Backyard	40	Dual	Backyard (Extensive)	F	4 Years	No	Nowrangpur	19.681	82.2107	III	Apparently healthy	Negative
OB-762.1	05.30.2018	Choanal swab	Backyard	40	Dual	Backyard (Extensive)	F	4 Years	No	Nowrangpur	19.681	82.2107	III	Apparently healthy	Negative
OB-763.1	05.30.2018	Choanal swab	Backyard	40	Dual	Backyard (Extensive)	F	4 Years	No	Nowrangpur	19.681	82.2107	III	Apparently healthy	Negative
OB-764.1	05.30.2018	Choanal swab	Backyard	40	Dual	Backyard (Extensive)	F	4 Months	No	Nowrangpur	19.681	82.2107	III	Apparently healthy	Negative
OB-765.1	05.30.2018	Choanal swab	Backyard	40	Dual	Backyard (Extensive)	F	4 Months	No	Nowrangpur	19.681	82.2107	III	Apparently healthy	Negative
OB-766.1	05.30.2018	Choanal swab	Backyard	27	Dual	Backyard (Extensive)	F	4 Years	No	Nowrangpur	19.681	82.2107	III	Apparently healthy	Negative
OB-767.1	05.30.2018	Choanal swab	Backyard	27	Dual	Backyard (Extensive)	F	4 Years	No	Nowrangpur	19.681	82.2107	III	Apparently healthy	Negative
OB-768.1	05.30.2018	Choanal swab	Backyard	27	Dual	Backyard (Extensive)	F	4 Years	No	Nowrangpur	19.681	82.2107	III	Apparently healthy	Negative
OB-769.1	05.30.2018	Choanal swab	Backyard	27	Dual	Backyard (Extensive)	F	4 Years	No	Nowrangpur	19.681	82.2107	III	Sick	Negative
OB-770.1	05.30.2018	Choanal swab	Backyard	27	Dual	Backyard (Extensive)	F	2 Years	No	Nowrangpur	19.681	82.2107	III	Apparently healthy	33.81	Negative
OB-771.1	05.30.2018	Choanal swab	Backyard	27	Dual	Backyard (Extensive)	F	2 Years	No	Nowrangpur	19.681	82.2107	III	Apparently healthy	Negative
OB-772.1	05.30.2018	Choanal swab	Backyard	27	Dual	Backyard (Extensive)	F	2 Years	No	Nowrangpur	19.681	82.2107	III	Apparently healthy	Negative
OB-773.1	05.30.2018	Choanal swab	Backyard	10	Dual	Backyard (Extensive)	F	2 Years	No	Nowrangpur	19.681	82.2107	III	Apparently healthy	Negative
OB-774.1	05.30.2018	Choanal swab	Backyard	8	Dual	Backyard (Extensive)	F	2 Years	No	Nowrangpur	19.681	82.2107	III	Apparently healthy	Negative
OB-775.1	05.30.2018	Choanal swab	Commercial	1500	Meat	Intensive	F	41 Days	Yes	Nowrangpur	19.681	82.2107	III	Apparently healthy	Negative
OB-776.1	05.30.2018	Choanal swab	Commercial	1500	Meat	Intensive	F	41 Days	Yes	Nowrangpur	19.681	82.2107	III	Apparently healthy	Negative
OB-777.1	05.30.2018	Choanal swab	Commercial	1500	Meat	Intensive	F	41 Days	Yes	Nowrangpur	19.681	82.2107	III	Apparently healthy	Negative
OB-778.1	05.30.2018	Choanal swab	Commercial	1500	Meat	Intensive	F	41 Days	Yes	Nowrangpur	19.681	82.2107	III	Apparently healthy	Negative
OB-779.1	05.30.2018	Choanal swab	Commercial	1500	Meat	Intensive	M	41 Days	Yes	Nowrangpur	19.681	82.2107	III	Apparently healthy	Negative
OB-780.1	05.30.2018	Choanal swab	Commercial	1500	Meat	Intensive	F	41 Days	Yes	Nowrangpur	19.681	82.2107	III	Apparently healthy	Negative
OB-781.1	05.30.2018	Choanal swab	Commercial	1500	Meat	Intensive	F	41 Days	Yes	Nowrangpur	19.681	82.2107	III	Apparently healthy	Negative
OB-782.1	05.30.2018	Choanal swab	Commercial	1500	Meat	Intensive	F	41 Days	Yes	Nowrangpur	19.681	82.2107	III	Sick	Negative
OB-783.1	05.30.2018	Choanal swab	Commercial	1500	Meat	Intensive	F	41 Days	Yes	Nowrangpur	19.681	82.2107	III	Apparently healthy	Negative
OB-784.1	05.30.2018	Choanal swab	Commercial	1500	Meat	Intensive	M	41 Days	Yes	Nowrangpur	19.681	82.2107	III	Apparently healthy	Negative
OB-785.1	05.30.2018	Choanal swab	Commercial	1500	Meat	Intensive	M	41 Days	Yes	Nowrangpur	19.681	82.2107	III	Apparently healthy	Negative
OB-786.1	05.30.2018	Choanal swab	Commercial	1500	Meat	Intensive	F	41 Days	Yes	Nowrangpur	19.681	82.2107	III	Sick	Negative
OB-787.1	05.30.2018	Choanal swab	Commercial	1500	Meat	Intensive	F	41 Days	Yes	Nowrangpur	19.681	82.2107	III	Apparently healthy	Negative
OB-788.1	05.30.2018	Choanal swab	Commercial	1500	Meat	Intensive	F	41 Days	Yes	Nowrangpur	19.681	82.2107	III	Apparently healthy	Negative
OB-789.1	05.30.2018	Choanal swab	Commercial	1500	Meat	Intensive	F	41 Days	Yes	Nowrangpur	19.681	82.2107	III	Sick	Negative
OB-790.1	05.30.2018	Choanal swab	Commercial	1500	Meat	Intensive	M	41 Days	Yes	Nowrangpur	19.681	82.2107	III	Sick	Negative
OB-791.1	05.30.2018	Choanal swab	Commercial	1500	Meat	Intensive	F	41 Days	Yes	Nowrangpur	19.681	82.2107	III	Apparently healthy	Negative
OB-792.1	05.30.2018	Choanal swab	Commercial	1500	Meat	Intensive	F	41 Days	Yes	Nowrangpur	19.681	82.2107	III	Apparently healthy	Negative
OB-793.1	05.30.2018	Choanal swab	Commercial	1500	Meat	Intensive	F	41 Days	Yes	Nowrangpur	19.681	82.2107	III	Apparently healthy	Negative
OB-794.1	05.30.2018	Choanal swab	Commercial	1500	Meat	Intensive	M	41 Days	Yes	Nowrangpur	19.681	82.2107	III	Apparently healthy	33.62	38.95
OB-795.1	05.30.2018	Choanal swab	Commercial	1500	Meat	Intensive	F	41 Days	Yes	Nowrangpur	19.681	82.2107	III	Apparently healthy	Negative
OB-796.1	05.30.2018	Choanal swab	Commercial	10000	Egg	Intensive	F	10 Months	Yes	Nowrangpur	19.7998	82.4698	III	Apparently healthy	33.65	Negative
OB-797.1	05.30.2018	Choanal swab	Commercial	10000	Egg	Intensive	F	10 Months	Yes	Nowrangpur	19.7998	82.4698	III	Apparently healthy	Negative
OB-798.1	05.30.2018	Choanal swab	Commercial	10000	Egg	Intensive	F	10 Months	Yes	Nowrangpur	19.7998	82.4698	III	Apparently healthy	33.55	Negative
OB-799.1	05.30.2018	Choanal swab	Commercial	10000	Egg	Intensive	F	10 Months	Yes	Nowrangpur	19.7998	82.4698	III	Apparently healthy	32.95	Negative
OB-800.1	05.30.2018	Choanal swab	Commercial	10000	Egg	Intensive	F	10 Months	Yes	Nowrangpur	19.7998	82.4698	III	Apparently healthy	33.93	Negative
OB-801.1	05.30.2018	Choanal swab	Commercial	10000	Egg	Intensive	F	10 Months	Yes	Nowrangpur	19.7998	82.4698	III	Apparently healthy	Negative
OB-802.1	05.30.2018	Choanal swab	Commercial	10000	Egg	Intensive	F	10 Months	Yes	Nowrangpur	19.7998	82.4698	III	Apparently healthy	Negative
OB-803.1	05.30.2018	Choanal swab	Commercial	10000	Egg	Intensive	F	10 Months	Yes	Nowrangpur	19.7998	82.4698	III	Apparently healthy	Negative
OB-804.1	05.30.2018	Choanal swab	Commercial	10000	Egg	Intensive	F	10 Months	Yes	Nowrangpur	19.7998	82.4698	III	Apparently healthy	Negative
OB-805.1	05.30.2018	Choanal swab	Commercial	10000	Egg	Intensive	F	10 Months	Yes	Nowrangpur	19.7998	82.4698	III	Apparently healthy	33.33	Negative
OB-806.1	05.30.2018	Choanal swab	Commercial	10000	Egg	Intensive	F	10 Months	Yes	Nowrangpur	19.7998	82.4698	III	Apparently healthy	34.39	Negative
OB-807.1	05.30.2018	Choanal swab	Commercial	10000	Egg	Intensive	F	10 Months	Yes	Nowrangpur	19.7998	82.4698	III	Apparently healthy	34.89	Negative
OB-808.1	05.30.2018	Choanal swab	Commercial	10000	Egg	Intensive	F	10 Months	Yes	Nowrangpur	19.7998	82.4698	III	Apparently healthy	34.6	Negative
OB-809.1	05.30.2018	Choanal swab	Commercial	10000	Egg	Intensive	F	10 Months	Yes	Nowrangpur	19.7998	82.4698	III	Apparently healthy	34.29	Negative
OB-810.1	05.30.2018	Choanal swab	Commercial	10000	Egg	Intensive	F	10 Months	Yes	Nowrangpur	19.7998	82.4698	III	Apparently healthy	34.3	Negative
OB-811.1	05.30.2018	Choanal swab	Commercial	10000	Egg	Intensive	F	10 Months	Yes	Nowrangpur	19.7998	82.4698	III	Apparently healthy	Negative
OB-812.1	05.30.2018	Choanal swab	Commercial	10000	Egg	Intensive	F	10 Months	Yes	Nowrangpur	19.7998	82.4698	III	Apparently healthy	33.85	Negative
OB-813.1	05.30.2018	Choanal swab	Commercial	10000	Egg	Intensive	F	10 Months	Yes	Nowrangpur	19.7998	82.4698	III	Apparently healthy	33.16	Negative
OB-814.1	05.30.2018	Choanal swab	Commercial	10000	Egg	Intensive	F	10 Months	Yes	Nowrangpur	19.7998	82.4698	III	Apparently healthy	33.59	Negative
OB-815.1	05.30.2018	Choanal swab	Commercial	10000	Egg	Intensive	F	10 Months	Yes	Nowrangpur	19.7998	82.4698	III	Apparently healthy	Negative
OB-816.1	05.30.2018	Choanal swab	Commercial	10000	Egg	Intensive	F	13 Months	Yes	Nowrangpur	19.7998	82.4698	III	Sick	31.51	Negative
OB-817.1	05.30.2018	Choanal swab	Commercial	10000	Egg	Intensive	F	13 Months	Yes	Nowrangpur	19.7998	82.4698	III	Apparently healthy	Negative
OB-818.1	05.30.2018	Choanal swab	Commercial	10000	Egg	Intensive	F	13 Months	Yes	Nowrangpur	19.7998	82.4698	III	Apparently healthy	Negative
OB-819.1	05.30.2018	Choanal swab	Commercial	10000	Egg	Intensive	F	13 Months	Yes	Nowrangpur	19.7998	82.4698	III	Sick	Negative
OB-820.1	05.30.2018	Choanal swab	Commercial	10000	Egg	Intensive	F	13 Months	Yes	Nowrangpur	19.7998	82.4698	III	Apparently healthy	33.48	Negative
OB-821.1	05.30.2018	Choanal swab	Commercial	10000	Egg	Intensive	F	13 Months	Yes	Nowrangpur	19.7998	82.4698	III	Sick	Negative
OB-822.1	05.30.2018	Choanal swab	Commercial	10000	Egg	Intensive	F	13 Months	Yes	Nowrangpur	19.7998	82.4698	III	Apparently healthy	32.82	Negative
OB-823.1	05.30.2018	Choanal swab	Commercial	10000	Egg	Intensive	F	13 Months	Yes	Nowrangpur	19.7998	82.4698	III	Sick	33.75	Negative
OB-824.1	05.30.2018	Choanal swab	Commercial	10000	Egg	Intensive	F	13 Months	Yes	Nowrangpur	19.7998	82.4698	III	Sick	34.1	Negative
OB-825.1	05.30.2018	Choanal swab	Commercial	10000	Egg	Intensive	F	13 Months	Yes	Nowrangpur	19.7998	82.4698	III	Apparently healthy	34	Negative
OB-826.1	05.30.2018	Choanal swab	Commercial	10000	Egg	Intensive	F	13 Months	Yes	Nowrangpur	19.7998	82.4698	III	Sick	Negative
OB-827.1	05.30.2018	Choanal swab	Commercial	10000	Egg	Intensive	F	13 Months	Yes	Nowrangpur	19.7998	82.4698	III	Sick	34.96	Negative
OB-828.1	05.30.2018	Choanal swab	Commercial	10000	Egg	Intensive	F	13 Months	Yes	Nowrangpur	19.7998	82.4698	III	Apparently healthy	34.13	Negative
OB-829.1	05.30.2018	Choanal swab	Commercial	10000	Egg	Intensive	F	13 Months	Yes	Nowrangpur	19.7998	82.4698	III	Sick	33.21	Negative
OB-830.1	05.30.2018	Choanal swab	Commercial	10000	Egg	Intensive	F	13 Months	Yes	Nowrangpur	19.7998	82.4698	III	Apparently healthy	33.87	Negative
OB-831.1	05.30.2018	Choanal swab	Commercial	10000	Egg	Intensive	F	13 Months	Yes	Nowrangpur	19.7998	82.4698	III	Apparently healthy	Negative
OB-832.1	05.30.2018	Choanal swab	Commercial	10000	Egg	Intensive	F	13 Months	Yes	Nowrangpur	19.7998	82.4698	III	Apparently healthy	32.81	Negative
OB-833.1	05.30.2018	Choanal swab	Commercial	10000	Egg	Intensive	F	13 Months	Yes	Nowrangpur	19.7998	82.4698	III	Apparently healthy	Negative
OB-834.1	05.30.2018	Choanal swab	Commercial	10000	Egg	Intensive	F	13 Months	Yes	Nowrangpur	19.7998	82.4698	III	Apparently healthy	Negative
OB-835.1	05.30.2018	Choanal swab	Commercial	10000	Egg	Intensive	F	13 Months	Yes	Nowrangpur	19.7998	82.4698	III	Apparently healthy	Negative
OB-836.1	05.30.2018	Choanal swab	Backyard	20	Dual	Semi-intensive	M	30 Days	No	Nowrangpur	19.7998	82.4698	III	Apparently healthy	Negative
OB-837.1	05.30.2018	Choanal swab	Backyard	20	Dual	Semi-intensive	F	30 Days	No	Nowrangpur	19.7998	82.4698	III	Apparently healthy	Negative
OB-838.1	05.30.2018	Choanal swab	Backyard	20	Dual	Backyard (Extensive)	F	12 Months	Yes	Nowrangpur	19.7998	82.4698	III	Apparently healthy	Negative
OB-839.1	05.31.2018	Choanal swab	Commercial	4450	Egg	Intensive	F	3 Months	NA	Cuttack	20.4795	85.6762	II	Sick	Negative
OB-840.1	05.31.2018	Choanal swab	Commercial	4450	Egg	Intensive	F	3 Months	NA	Cuttack	20.4795	85.6762	II	Sick	33.49	Negative
OB-841.1	05.31.2018	Choanal swab	Commercial	4450	Egg	Intensive	F	3 Months	NA	Cuttack	20.4795	85.6762	II	Sick	34.33	Negative
OB-842.1	05.31.2018	Choanal swab	Commercial	4450	Egg	Intensive	F	3 Months	NA	Cuttack	20.4795	85.6762	II	Sick	Negative
OB-843.1	05.31.2018	Choanal swab	Commercial	4450	Egg	Intensive	F	3 Months	NA	Cuttack	20.4795	85.6762	II	Apparently healthy	Negative
OB-844.1	05.31.2018	Choanal swab	Commercial	4450	Egg	Intensive	F	3 Months	NA	Cuttack	20.4795	85.6762	II	Apparently healthy	34.23	Negative
OB-845.1	05.31.2018	Choanal swab	Commercial	4450	Egg	Intensive	F	3 Months	NA	Cuttack	20.4795	85.6762	II	Apparently healthy	34.63	Negative
OB-848.1	06.05.2018	Choanal swab	Backyard	19	Dual	Backyard (Extensive)	F	8 Months	No	Keonjhar	21.6733	85.6099	I	Apparently healthy	34.66	Negative
OB-849.1	06.05.2018	Choanal swab	Backyard	19	Dual	Backyard (Extensive)	F	7 Months	No	Keonjhar	21.6733	85.6099	I	Sick	Negative
OB-850.1	06.05.2018	Choanal swab	Backyard	19	Meat	Backyard (Extensive)	M	12 Months	No	Keonjhar	21.6733	85.6099	I	Sick	Negative
OB-851.1	06.05.2018	Choanal swab	Backyard	19	Dual	Backyard (Extensive)	F	24 Months	No	Keonjhar	21.6733	85.6099	I	Apparently healthy	Negative
OB-852.1	06.05.2018	Choanal swab	Backyard	19	Dual	Backyard (Extensive)	F	6 Days	No	Keonjhar	21.6733	85.6099	I	Apparently healthy	33.39	Negative
OB-853.1	06.05.2018	Choanal swab	Backyard	24	Dual	Backyard (Extensive)	F	36 Months	No	Keonjhar	21.6733	85.6099	I	Apparently healthy	34.26	Negative
OB-854.1	06.05.2018	Choanal swab	Backyard	24	Dual	Backyard (Extensive)	F	36 Months	No	Keonjhar	21.6733	85.6099	I	Apparently healthy	33.67	Negative
OB-855.1	06.05.2018	Choanal swab	Backyard	24	Dual	Backyard (Extensive)	F	36 Months	No	Keonjhar	21.6733	85.6099	I	Sick	33.86	Negative
OB-856.1	06.05.2018	Choanal swab	Backyard	24	Dual	Backyard (Extensive)	F	36 Months	No	Keonjhar	21.6733	85.6099	I	Apparently healthy	Negative
OB-857.1	06.05.2018	Choanal swab	Backyard	24	Dual	Backyard (Extensive)	F	36 Months	No	Keonjhar	21.6733	85.6099	I	Apparently healthy	34.87	Negative
OB-858.1	06.05.2018	Choanal swab	Backyard	24	Dual	Backyard (Extensive)	F	36 Months	No	Keonjhar	21.6733	85.6099	I	Sick	34.44	Negative
OB-859.1	06.05.2018	Choanal swab	Backyard	24	Dual	Backyard (Extensive)	F	4 Months	No	Keonjhar	21.6733	85.6099	I	Sick	Negative
OB-860.1	06.05.2018	Choanal swab	Backyard	24	Dual	Backyard (Extensive)	F	4 Months	No	Keonjhar	21.6733	85.6099	I	Apparently healthy	Negative
OB-861.1	06.05.2018	Choanal swab	Backyard	24	Dual	Backyard (Extensive)	F	4 Months	No	Keonjhar	21.6733	85.6099	I	Apparently healthy	33.35	Negative
OB-862.1	06.05.2018	Choanal swab	Backyard	24	Dual	Backyard (Extensive)	F	4 Months	No	Keonjhar	21.6733	85.6099	I	Apparently healthy	Negative
OB-863.1	06.05.2018	Choanal swab	Backyard	24	Dual	Backyard (Extensive)	F	4 Months	No	Keonjhar	21.6733	85.6099	I	Apparently healthy	Negative
OB-864.1	06.05.2018	Choanal swab	Backyard	24	Dual	Backyard (Extensive)	F	4 Months	No	Keonjhar	21.6733	85.6099	I	Apparently healthy	Negative
OB-865.1	06.05.2018	Choanal swab	Backyard	24	Dual	Backyard (Extensive)	F	4 Months	No	Keonjhar	21.6733	85.6099	I	Apparently healthy	33.86	Negative
OB-866.1	06.05.2018	Choanal swab	Backyard	24	Dual	Backyard (Extensive)	F	24 Months	No	Keonjhar	21.6733	85.6099	I	Sick	33.39	Negative
OB-867.1	06.05.2018	Choanal swab	Backyard	24	Dual	Backyard (Extensive)	F	24 Months	No	Keonjhar	21.6733	85.6099	I	Sick	33.29	Negative
OB-868.1	06.05.2018	Choanal swab	Backyard	24	Dual	Backyard (Extensive)	F	24 Months	No	Keonjhar	21.6733	85.6099	I	Apparently healthy	Negative
OB-869.1	06.05.2018	Choanal swab	Backyard	20	Dual	Backyard (Extensive)	F	7 Months	No	Keonjhar	21.6733	85.6099	I	Sick	Negative
OB-870.1	06.05.2018	Choanal swab	Backyard	20	Meat	Backyard (Extensive)	M	7 Months	No	Keonjhar	21.6733	85.6099	I	Apparently healthy	33.59	Negative
OB-871.1	06.05.2018	Choanal swab	Backyard	20	Dual	Backyard (Extensive)	F	7 Months	No	Keonjhar	21.6733	85.6099	I	Apparently healthy	Negative
OB-872.1	06.05.2018	Choanal swab	Backyard	20	Dual	Backyard (Extensive)	F	7 Months	No	Keonjhar	21.6733	85.6099	I	Apparently healthy	32.06	Negative
OB-873.1	06.05.2018	Choanal swab	Backyard	20	Dual	Backyard (Extensive)	F	4 Months	No	Keonjhar	21.6733	85.6099	I	Apparently healthy	33.11	Negative
OB-874.1	06.05.2018	Choanal swab	Backyard	20	Dual	Backyard (Extensive)	F	4 Months	No	Keonjhar	21.6733	85.6099	I	Apparently healthy	Negative
OB-875.1	06.05.2018	Choanal swab	Backyard	20	Dual	Backyard (Extensive)	F	4 Months	No	Keonjhar	21.6733	85.6099	I	Apparently healthy	33.14	Negative
OB-876.1	06.05.2018	Choanal swab	Backyard	20	Dual	Backyard (Extensive)	F	4 Months	No	Keonjhar	21.6733	85.6099	I	Apparently healthy	33.22	Negative
OB-877.1	06.05.2018	Choanal swab	Backyard	20	Dual	Backyard (Extensive)	F	4 Months	No	Keonjhar	21.6733	85.6099	I	Apparently healthy	33.31	Negative
OB-878.1	06.05.2018	Choanal swab	Backyard	20	Dual	Backyard (Extensive)	F	4 Months	No	Keonjhar	21.6733	85.6099	I	Apparently healthy	Negative
OB-879.1	06.05.2018	Choanal swab	Backyard	20	Dual	Backyard (Extensive)	F	4 Months	No	Keonjhar	21.6733	85.6099	I	Sick	33.13	38.9
OB-880.1	06.05.2018	Choanal swab	Backyard	20	Dual	Backyard (Extensive)	F	4 Months	No	Keonjhar	21.6733	85.6099	I	Sick	33.76	Negative
OB-881.1	06.05.2018	Choanal swab	Backyard	20	Dual	Backyard (Extensive)	F	2 Months	No	Keonjhar	21.6733	85.6099	I	Sick	Negative
OB-882.1	06.05.2018	Choanal swab	Backyard	20	Dual	Backyard (Extensive)	F	2 Months	No	Keonjhar	21.6733	85.6099	I	Apparently healthy	Negative
OB-883.1	06.05.2018	Choanal swab	Backyard	20	Dual	Backyard (Extensive)	F	2 Months	No	Keonjhar	21.6733	85.6099	I	Apparently healthy	33.53	Negative
OB-884.1	06.05.2018	Choanal swab	Backyard	20	Dual	Backyard (Extensive)	F	2 Months	No	Keonjhar	21.6733	85.6099	I	Apparently healthy	34.49	39.8
OB-885.1	06.05.2018	Choanal swab	Backyard	20	Dual	Backyard (Extensive)	F	2 Months	No	Keonjhar	21.6733	85.6099	I	Apparently healthy	32.98	Negative
OB-886.1	06.05.2018	Choanal swab	Backyard	20	Dual	Backyard (Extensive)	F	2 Months	No	Keonjhar	21.6733	85.6099	I	Apparently healthy	34.32	Negative
OB-887.1	06.05.2018	Choanal swab	Backyard	9	Dual	Backyard (Extensive)	F	4 Months	No	Keonjhar	21.6733	85.6099	I	Apparently healthy	Negative
OB-888.1	06.05.2018	Choanal swab	Backyard	9	Dual	Backyard (Extensive)	F	4 Months	No	Keonjhar	21.6733	85.6099	I	Apparently healthy	32.17	Negative
OB-889.1	06.05.2018	Choanal swab	Backyard	9	Dual	Backyard (Extensive)	F	4 Months	No	Keonjhar	21.6733	85.6099	I	Apparently healthy	33.44	Negative
OB-890.1	06.05.2018	Choanal swab	Backyard	9	Dual	Backyard (Extensive)	F	4 Months	No	Keonjhar	21.6733	85.6099	I	Apparently healthy	Negative
OB-891.1	06.05.2018	Choanal swab	Backyard	9	Dual	Backyard (Extensive)	F	4 Months	No	Keonjhar	21.6733	85.6099	I	Sick	33.16	Negative
OB-892.1	06.05.2018	Choanal swab	Backyard	9	Dual	Backyard (Extensive)	F	4 Months	No	Keonjhar	21.6733	85.6099	I	Sick	34.26	Negative
OB-893.1	06.05.2018	Choanal swab	Backyard	9	Dual	Backyard (Extensive)	F	4 Months	No	Keonjhar	21.6733	85.6099	I	Sick	Negative
OB-894.1	06.05.2018	Choanal swab	Backyard	30	Dual	Backyard (Extensive)	F	4 Months	No	Keonjhar	21.6733	85.6099	I	Apparently healthy	Negative
OB-895.1	06.05.2018	Choanal swab	Backyard	30	Meat	Backyard (Extensive)	M	5 Months	No	Keonjhar	21.6733	85.6099	I	Apparently healthy	Negative
OB-896.1	06.05.2018	Choanal swab	Backyard	30	Dual	Backyard (Extensive)	F	5 Months	No	Keonjhar	21.6733	85.6099	I	Apparently healthy	Negative
OB-897.1	06.05.2018	Choanal swab	Backyard	30	Meat	Backyard (Extensive)	M	4 Months	No	Keonjhar	21.6733	85.6099	I	Apparently healthy	Negative
OB-898.1	06.05.2018	Choanal swab	Backyard	55	Meat	Backyard (Extensive)	M	5 Months	Yes	Keonjhar	21.6738	85.61	I	Apparently healthy	Negative
OB-899.1	06.05.2018	Choanal swab	Backyard	55	Meat	Backyard (Extensive)	M	5 Months	Yes	Keonjhar	21.6738	85.61	I	Apparently healthy	Negative
OB-900.1	06.05.2018	Choanal swab	Backyard	55	Dual	Backyard (Extensive)	F	5 Months	Yes	Keonjhar	21.6738	85.61	I	Apparently healthy	Negative
OB-901.1	06.05.2018	Choanal swab	Backyard	55	Dual	Backyard (Extensive)	F	5 Months	Yes	Keonjhar	21.6738	85.61	I	Sick	Negative
OB-902.1	06.05.2018	Choanal swab	Backyard	55	Dual	Backyard (Extensive)	F	4 Months	Yes	Keonjhar	21.6738	85.61	I	Apparently healthy	Negative
OB-903.1	06.05.2018	Choanal swab	Backyard	55	Dual	Backyard (Extensive)	F	4 Months	Yes	Keonjhar	21.6738	85.61	I	Apparently healthy	Negative
OB-904.1	06.05.2018	Choanal swab	Backyard	55	Dual	Backyard (Extensive)	F	4 Months	Yes	Keonjhar	21.6738	85.61	I	Apparently healthy	Negative
OB-905.1	06.06.2018	Choanal swab	Commercial	2600	Meat	Intensive	F	19 Days	Yes	Keonjhar	21.6364	85.6259	I	Apparently healthy	32.68	Negative
OB-906.1	06.06.2018	Choanal swab	Commercial	2600	Meat	Intensive	M	19 Days	Yes	Keonjhar	21.6364	85.6259	I	Apparently healthy	Negative
OB-907.1	06.06.2018	Choanal swab	Commercial	2600	Meat	Intensive	F	19 Days	Yes	Keonjhar	21.6364	85.6259	I	Apparently healthy	Negative
OB-908.1	06.06.2018	Choanal swab	Commercial	2600	Meat	Intensive	F	19 Days	Yes	Keonjhar	21.6364	85.6259	I	Apparently healthy	Negative
OB-909.1	06.06.2018	Choanal swab	Commercial	2600	Meat	Intensive	F	19 Days	Yes	Keonjhar	21.6364	85.6259	I	Apparently healthy	Negative
OB-910.1	06.06.2018	Choanal swab	Commercial	2600	Meat	Intensive	F	19 Days	Yes	Keonjhar	21.6364	85.6259	I	Apparently healthy	Negative
OB-911.1	06.06.2018	Choanal swab	Commercial	2600	Meat	Intensive	F	19 Days	Yes	Keonjhar	21.6364	85.6259	I	Apparently healthy	Negative
OB-912.1	06.06.2018	Choanal swab	Commercial	2600	Meat	Intensive	F	19 Days	Yes	Keonjhar	21.6364	85.6259	I	Apparently healthy	Negative
OB-913.1	06.06.2018	Choanal swab	Commercial	2600	Meat	Intensive	F	19 Days	Yes	Keonjhar	21.6364	85.6259	I	Apparently healthy	Negative
OB-914.1	06.06.2018	Choanal swab	Commercial	2600	Meat	Intensive	F	19 Days	Yes	Keonjhar	21.6364	85.6259	I	Apparently healthy	Negative
OB-915.1	06.06.2018	Choanal swab	Commercial	2600	Meat	Intensive	F	19 Days	Yes	Keonjhar	21.6364	85.6259	I	Apparently healthy	Negative
OB-916.1	06.06.2018	Choanal swab	Commercial	2600	Meat	Intensive	M	19 Days	Yes	Keonjhar	21.6364	85.6259	I	Apparently healthy	Negative
OB-917.1	06.06.2018	Choanal swab	Commercial	2600	Meat	Intensive	F	19 Days	Yes	Keonjhar	21.6364	85.6259	I	Apparently healthy	Negative
OB-918.1	06.06.2018	Choanal swab	Commercial	2600	Meat	Intensive	M	19 Days	Yes	Keonjhar	21.6364	85.6259	I	Apparently healthy	Negative
OB-919.1	06.06.2018	Choanal swab	Commercial	2600	Meat	Intensive	F	19 Days	Yes	Keonjhar	21.6364	85.6259	I	Apparently healthy	Negative
OB-920.1	06.06.2018	Choanal swab	Commercial	2600	Meat	Intensive	F	19 Days	Yes	Keonjhar	21.6364	85.6259	I	Apparently healthy	Negative
OB-921.1	06.06.2018	Choanal swab	Commercial	2600	Meat	Intensive	F	19 Days	Yes	Keonjhar	21.6364	85.6259	I	Apparently healthy	Negative
OB-922.1	06.06.2018	Choanal swab	Commercial	2600	Meat	Intensive	M	19 Days	Yes	Keonjhar	21.6364	85.6259	I	Apparently healthy	Negative
OB-923.1	06.06.2018	Choanal swab	Commercial	2600	Meat	Intensive	F	19 Days	Yes	Keonjhar	21.6364	85.6259	I	Apparently healthy	Negative
OB-924.1	06.06.2018	Choanal swab	Commercial	2600	Meat	Intensive	F	19 Days	Yes	Keonjhar	21.6364	85.6259	I	Apparently healthy	Negative
OB-925.1	06.06.2018	Choanal swab	Commercial	120000	Egg	Intensive	F	55 Weeks	Yes	Keonjhar	21.6673	85.7029	I	Sick	Negative
OB-926.1	06.06.2018	Choanal swab	Commercial	120000	Egg	Intensive	F	55 Weeks	Yes	Keonjhar	21.6673	85.7029	I	Sick	Negative
OB-927.1	06.06.2018	Choanal swab	Commercial	120000	Egg	Intensive	F	55 Weeks	Yes	Keonjhar	21.6673	85.7029	I	Sick	Negative
OB-928.1	06.06.2018	Choanal swab	Commercial	120000	Egg	Intensive	F	55 Weeks	Yes	Keonjhar	21.6673	85.7029	I	Sick	Negative
OB-929.1	06.06.2018	Choanal swab	Commercial	120000	Egg	Intensive	F	55 Weeks	Yes	Keonjhar	21.6673	85.7029	I	Sick	Negative
OB-930.1	06.06.2018	Choanal swab	Commercial	120000	Egg	Intensive	F	55 Weeks	Yes	Keonjhar	21.6673	85.7029	I	Sick	Negative
OB-931.1	06.06.2018	Choanal swab	Commercial	120000	Egg	Intensive	F	55 Weeks	Yes	Keonjhar	21.6673	85.7029	I	Sick	Negative
OB-932.1	06.06.2018	Choanal swab	Commercial	120000	Egg	Intensive	F	55 Weeks	Yes	Keonjhar	21.6673	85.7029	I	Sick	Negative
OB-933.1	06.06.2018	Choanal swab	Commercial	120000	Egg	Intensive	F	55 Weeks	Yes	Keonjhar	21.6673	85.7029	I	Apparently healthy	Negative
OB-934.1	06.06.2018	Choanal swab	Commercial	120000	Egg	Intensive	F	55 Weeks	Yes	Keonjhar	21.6673	85.7029	I	Apparently healthy	Negative
OB-935.1	06.06.2018	Choanal swab	Commercial	120000	Egg	Intensive	F	55 Weeks	Yes	Keonjhar	21.6673	85.7029	I	Apparently healthy	Negative
OB-936.1	06.06.2018	Choanal swab	Commercial	120000	Egg	Intensive	F	55 Weeks	Yes	Keonjhar	21.6673	85.7029	I	Apparently healthy	Negative
OB-937.1	06.06.2018	Choanal swab	Commercial	120000	Egg	Intensive	F	55 Weeks	Yes	Keonjhar	21.6673	85.7029	I	Apparently healthy	Negative
OB-938.1	06.06.2018	Choanal swab	Commercial	120000	Egg	Intensive	F	55 Weeks	Yes	Keonjhar	21.6673	85.7029	I	Apparently healthy	Negative
OB-939.1	06.06.2018	Choanal swab	Commercial	120000	Egg	Intensive	F	55 Weeks	Yes	Keonjhar	21.6673	85.7029	I	Apparently healthy	Negative
OB-940.1	06.06.2018	Choanal swab	Commercial	120000	Egg	Intensive	F	55 Weeks	Yes	Keonjhar	21.6673	85.7029	I	Apparently healthy	Negative
OB-941.1	06.06.2018	Choanal swab	Commercial	120000	Egg	Intensive	F	55 Weeks	Yes	Keonjhar	21.6673	85.7029	I	Apparently healthy	Negative
OB-942.1	06.06.2018	Choanal swab	Commercial	120000	Egg	Intensive	F	55 Weeks	Yes	Keonjhar	21.6673	85.7029	I	Apparently healthy	Negative
OB-943.1	06.06.2018	Choanal swab	Commercial	120000	Egg	Intensive	F	55 Weeks	Yes	Keonjhar	21.6673	85.7029	I	Apparently healthy	Negative
OB-944.1	06.06.2018	Choanal swab	Commercial	120000	Egg	Intensive	F	55 Weeks	Yes	Keonjhar	21.6673	85.7029	I	Apparently healthy	Negative
OB-945.1	06.06.2018	Choanal swab	Commercial	120000	Egg	Intensive	F	66 Weeks	Yes	Keonjhar	21.6673	85.7029	I	Sick	Negative
OB-946.1	06.06.2018	Choanal swab	Commercial	120000	Egg	Intensive	F	66 Weeks	Yes	Keonjhar	21.6673	85.7029	I	Sick	Negative
OB-947.1	06.06.2018	Choanal swab	Commercial	120000	Egg	Intensive	F	66 Weeks	Yes	Keonjhar	21.6673	85.7029	I	Sick	Negative
OB-948.1	06.06.2018	Choanal swab	Commercial	120000	Egg	Intensive	F	66 Weeks	Yes	Keonjhar	21.6673	85.7029	I	Sick	Negative
OB-949.1	06.06.2018	Choanal swab	Commercial	120000	Egg	Intensive	F	66 Weeks	Yes	Keonjhar	21.6673	85.7029	I	Sick	Negative
OB-950.1	06.06.2018	Choanal swab	Commercial	120000	Egg	Intensive	F	66 Weeks	Yes	Keonjhar	21.6673	85.7029	I	Sick	Negative
OB-951.1	06.06.2018	Choanal swab	Commercial	120000	Egg	Intensive	F	66 Weeks	Yes	Keonjhar	21.6673	85.7029	I	Sick	Negative
OB-952.1	06.06.2018	Choanal swab	Commercial	120000	Egg	Intensive	F	66 Weeks	Yes	Keonjhar	21.6673	85.7029	I	Sick	Negative
OB-953.1	06.06.2018	Choanal swab	Commercial	120000	Egg	Intensive	F	66 Weeks	Yes	Keonjhar	21.6673	85.7029	I	Sick	Negative
OB-954.1	06.06.2018	Choanal swab	Commercial	120000	Egg	Intensive	F	66 Weeks	Yes	Keonjhar	21.6673	85.7029	I	Sick	Negative
OB-955.1	06.06.2018	Choanal swab	Commercial	120000	Egg	Intensive	F	66 Weeks	Yes	Keonjhar	21.6673	85.7029	I	Sick	Negative
OB-956.1	06.06.2018	Choanal swab	Commercial	120000	Egg	Intensive	F	66 Weeks	Yes	Keonjhar	21.6673	85.7029	I	Sick	Negative
OB-957.1	06.06.2018	Choanal swab	Commercial	120000	Egg	Intensive	F	66 Weeks	Yes	Keonjhar	21.6673	85.7029	I	Sick	Negative
OB-958.1	06.06.2018	Choanal swab	Commercial	120000	Egg	Intensive	F	66 Weeks	Yes	Keonjhar	21.6673	85.7029	I	Sick	Negative
OB-959.1	06.06.2018	Choanal swab	Commercial	120000	Egg	Intensive	F	66 Weeks	Yes	Keonjhar	21.6673	85.7029	I	Apparently healthy	Negative
OB-960.1	06.06.2018	Choanal swab	Commercial	120000	Egg	Intensive	F	66 Weeks	Yes	Keonjhar	21.6673	85.7029	I	Apparently healthy	Negative
OB-961.1	06.06.2018	Choanal swab	Commercial	120000	Egg	Intensive	F	66 Weeks	Yes	Keonjhar	21.6673	85.7029	I	Apparently healthy	Negative
OB-962.1	06.06.2018	Choanal swab	Commercial	120000	Egg	Intensive	F	66 Weeks	Yes	Keonjhar	21.6673	85.7029	I	Apparently healthy	Negative
OB-963.1	06.06.2018	Choanal swab	Commercial	120000	Egg	Intensive	F	66 Weeks	Yes	Keonjhar	21.6673	85.7029	I	Apparently healthy	Negative
OB-964.1	06.06.2018	Choanal swab	Commercial	120000	Egg	Intensive	F	66 Weeks	Yes	Keonjhar	21.6673	85.7029	I	Apparently healthy	Negative
OB-965.1	06.06.2018	Choanal swab	Commercial	120000	Egg	Intensive	F	34 Weeks	Yes	Keonjhar	21.6673	85.7029	I	Sick	Negative
OB-966.1	06.06.2018	Choanal swab	Commercial	120000	Egg	Intensive	F	34 Weeks	Yes	Keonjhar	21.6673	85.7029	I	Sick	Negative
OB-967.1	06.06.2018	Choanal swab	Commercial	120000	Egg	Intensive	F	34 Weeks	Yes	Keonjhar	21.6673	85.7029	I	Apparently healthy	Negative
OB-968.1	06.06.2018	Choanal swab	Commercial	120000	Egg	Intensive	F	34 Weeks	Yes	Keonjhar	21.6673	85.7029	I	Apparently healthy	Negative
OB-969.1	06.06.2018	Choanal swab	Commercial	120000	Egg	Intensive	F	34 Weeks	Yes	Keonjhar	21.6673	85.7029	I	Apparently healthy	Negative
OB-970.1	06.06.2018	Choanal swab	Commercial	120000	Egg	Intensive	F	34 Weeks	Yes	Keonjhar	21.6673	85.7029	I	Apparently healthy	Negative
OB-971.1	06.06.2018	Choanal swab	Commercial	120000	Egg	Intensive	F	34 Weeks	Yes	Keonjhar	21.6673	85.7029	I	Apparently healthy	Negative
OB-972.1	06.06.2018	Choanal swab	Commercial	120000	Egg	Intensive	F	34 Weeks	Yes	Keonjhar	21.6673	85.7029	I	Apparently healthy	Negative
OB-973.1	06.06.2018	Choanal swab	Commercial	120000	Egg	Intensive	F	34 Weeks	Yes	Keonjhar	21.6673	85.7029	I	Apparently healthy	Negative
OB-974.1	06.06.2018	Choanal swab	Commercial	120000	Egg	Intensive	F	34 Weeks	Yes	Keonjhar	21.6673	85.7029	I	Apparently healthy	Negative
OB-975.1	06.06.2018	Choanal swab	Commercial	120000	Egg	Intensive	F	34 Weeks	Yes	Keonjhar	21.6673	85.7029	I	Apparently healthy	Negative
OB-976.1	06.06.2018	Choanal swab	Commercial	120000	Egg	Intensive	F	34 Weeks	Yes	Keonjhar	21.6673	85.7029	I	Apparently healthy	Negative
OB-977.1	06.07.2018	Choanal swab	Backyard	15	Meat	Backyard (Extensive)	M	6 Months	No	Bhadrak	21.1531	86.5634	I	Apparently healthy	Negative
OB-978.1	06.07.2018	Choanal swab	Backyard	15	Meat	Backyard (Extensive)	M	6 Months	No	Bhadrak	21.1531	86.5634	I	Apparently healthy	Negative
OB-979.1	06.07.2018	Choanal swab	Backyard	15	Meat	Backyard (Extensive)	M	4 Months	No	Bhadrak	21.1531	86.5634	I	Apparently healthy	Negative
OB-980.1	06.07.2018	Choanal swab	Backyard	15	Meat	Backyard (Extensive)	M	4 Months	No	Bhadrak	21.1531	86.5634	I	Apparently healthy	Negative
OB-981.1	06.07.2018	Choanal swab	Backyard	15	Meat	Backyard (Extensive)	M	4 Months	No	Bhadrak	21.1531	86.5634	I	Apparently healthy	Negative
OB-982.1	06.07.2018	Choanal swab	Backyard	15	Dual	Backyard (Extensive)	F	5 Days	No	Bhadrak	21.1531	86.5634	I	Apparently healthy	Negative
OB-983.1	06.07.2018	Choanal swab	Backyard	15	Dual	Backyard (Extensive)	F	4 Months	No	Bhadrak	21.1531	86.5634	I	Apparently healthy	Negative
OB-984.1	06.07.2018	Choanal swab	Backyard	5	Dual	Backyard (Extensive)	F	5 Months	No	Bhadrak	21.1531	86.5634	I	Apparently healthy	Negative
OB-985.1	06.07.2018	Choanal swab	Backyard	5	Dual	Backyard (Extensive)	F	3 Months	No	Bhadrak	21.1531	86.5634	I	Apparently healthy	Negative
OB-986.1	06.07.2018	Choanal swab	Backyard	15	Meat	Backyard (Extensive)	M	7 Months	No	Bhadrak	21.1586	86.5648	I	Apparently healthy	Negative
OB-987.1	06.07.2018	Choanal swab	Backyard	15	Meat	Backyard (Extensive)	M	7 Months	No	Bhadrak	21.1586	86.5648	I	Apparently healthy	Negative
OB-988.1	06.07.2018	Choanal swab	Backyard	15	Dual	Backyard (Extensive)	F	5 Months	No	Bhadrak	21.1586	86.5648	I	Apparently healthy	Negative
OB-989.1	06.07.2018	Choanal swab	Backyard	6	Dual	Backyard (Extensive)	F	6 Months	No	Bhadrak	21.1405	86.5796	I	Apparently healthy	Negative
OB-990.1	06.07.2018	Choanal swab	Backyard	6	Meat	Backyard (Extensive)	M	12 Months	No	Bhadrak	21.1405	86.5796	I	Apparently healthy	Negative
OB-991.1	06.07.2018	Choanal swab	Backyard	40	Dual	Backyard (Extensive)	F	2 Months	No	Bhadrak	21.167	86.5843	I	Sick	Negative
OB-992.1	06.07.2018	Choanal swab	Backyard	40	Meat	Backyard (Extensive)	M	2 Months	No	Bhadrak	21.167	86.5843	I	Sick	Negative
OB-993.1	06.07.2018	Choanal swab	Backyard	40	Dual	Backyard (Extensive)	F	2 Months	No	Bhadrak	21.167	86.5843	I	Sick	Negative
OB-994.1	06.07.2018	Choanal swab	Backyard	40	Dual	Backyard (Extensive)	F	2 Months	No	Bhadrak	21.167	86.5843	I	Sick	Negative
OB-995.1	06.07.2018	Choanal swab	Backyard	35	Meat	Backyard (Extensive)	M	1.5 Months	Yes	Bhadrak	21.1649	86.5847	I	Apparently healthy	Negative
OB-996.1	06.07.2018	Choanal swab	Backyard	35	Dual	Backyard (Extensive)	F	1.5 Months	Yes	Bhadrak	21.1649	86.5847	I	Apparently healthy	Negative
OB-997.1	06.07.2018	Choanal swab	Backyard	35	Dual	Backyard (Extensive)	F	1.5 Months	Yes	Bhadrak	21.1649	86.5847	I	Apparently healthy	Negative
OB-998.1	06.07.2018	Choanal swab	Backyard	35	Meat	Backyard (Extensive)	M	1.5 Months	Yes	Bhadrak	21.1649	86.5847	I	Apparently healthy	Negative
OB-999.1	06.07.2018	Choanal swab	Backyard	27	Dual	Backyard (Extensive)	F	2.5 Months	No	Bhadrak	21.1751	86.5764	I	Apparently healthy	Negative
OB-1000.1	06.07.2018	Choanal swab	Backyard	27	Dual	Backyard (Extensive)	F	2.5 Months	No	Bhadrak	21.1751	86.5764	I	Apparently healthy	Negative
OB-1001.1	06.07.2018	Choanal swab	Backyard	27	Dual	Backyard (Extensive)	F	2.5 Months	No	Bhadrak	21.1751	86.5764	I	Apparently healthy	Negative
OB-1002.1	06.07.2018	Choanal swab	Backyard	27	Meat	Backyard (Extensive)	M	2.5 Months	No	Bhadrak	21.1751	86.5764	I	Apparently healthy	Negative
OB-1003.1	06.07.2018	Choanal swab	Backyard	24	Dual	Backyard (Extensive)	F	2 Months	Yes	Bhadrak	21.1751	86.5764	I	Apparently healthy	Negative
OB-1004.1	06.07.2018	Choanal swab	Backyard	24	Dual	Backyard (Extensive)	M	2 Months	Yes	Bhadrak	21.1751	86.5764	I	Apparently healthy	Negative
OB-1005.1	06.07.2018	Choanal swab	Backyard	24	Dual	Backyard (Extensive)	F	2 Months	Yes	Bhadrak	21.1751	86.5764	I	Apparently healthy	Negative
OB-1006.1	06.07.2018	Choanal swab	Backyard	24	Dual	Backyard (Extensive)	F	2 Months	Yes	Bhadrak	21.1751	86.5764	I	Apparently healthy	Negative
OB-1007.1	06.07.2018	Choanal swab	Commercial	1500	Meat	Intensive	F	41 Days	Yes	Bhadrak	21.1052	86.5877	I	Sick	Negative
OB-1008.1	06.07.2018	Choanal swab	Commercial	1500	Meat	Intensive	F	41 Days	Yes	Bhadrak	21.1052	86.5877	I	Sick	Negative
OB-1009.1	06.07.2018	Choanal swab	Commercial	1500	Meat	Intensive	M	41 Days	Yes	Bhadrak	21.1052	86.5877	I	Sick	Negative
OB-1010.1	06.07.2018	Choanal swab	Commercial	1500	Meat	Intensive	F	41 Days	Yes	Bhadrak	21.1052	86.5877	I	Sick	Negative
OB-1011.1	06.07.2018	Choanal swab	Commercial	1500	Meat	Intensive	F	41 Days	Yes	Bhadrak	21.1052	86.5877	I	Sick	Negative
OB-1012.1	06.07.2018	Choanal swab	Commercial	1500	Meat	Intensive	M	41 Days	Yes	Bhadrak	21.1052	86.5877	I	Apparently healthy	Negative
OB-1013.1	06.07.2018	Choanal swab	Commercial	1500	Meat	Intensive	M	41 Days	Yes	Bhadrak	21.1052	86.5877	I	Apparently healthy	Negative
OB-1014.1	06.07.2018	Choanal swab	Commercial	1500	Meat	Intensive	M	41 Days	Yes	Bhadrak	21.1052	86.5877	I	Apparently healthy	Negative
OB-1015.1	06.07.2018	Choanal swab	Commercial	1500	Meat	Intensive	F	41 Days	Yes	Bhadrak	21.1052	86.5877	I	Apparently healthy	Negative
OB-1016.1	06.07.2018	Choanal swab	Commercial	1500	Meat	Intensive	F	41 Days	Yes	Bhadrak	21.1052	86.5877	I	Apparently healthy	Negative
OB-1017.1	06.07.2018	Choanal swab	Backyard	45	Dual	Semi-intensive	F	15 Days	No	Bhadrak	21.1052	86.5877	I	Sick	Negative
OB-1018.1	06.07.2018	Choanal swab	Backyard	45	Dual	Semi-intensive	F	35 Days	No	Bhadrak	21.1052	86.5877	I	Apparently healthy	Negative
OB-1019.1	06.07.2018	Choanal swab	Backyard	45	Dual	Semi-intensive	F	30 Days	No	Bhadrak	21.1052	86.5877	I	Apparently healthy	Negative
OB-1020.1	06.07.2018	Choanal swab	Backyard	45	Dual	Semi-intensive	F	30 Days	No	Bhadrak	21.1052	86.5877	I	Apparently healthy	Negative
OB-1021.1	06.07.2018	Choanal swab	Backyard	45	Dual	Semi-intensive	F	35 Days	No	Bhadrak	21.1052	86.5877	I	Apparently healthy	Negative
OB-1022.1	06.07.2018	Choanal swab	Backyard	30	Dual	Semi-intensive	F	25 Days	No	Bhadrak	21.1052	86.5877	I	Apparently healthy	Negative
OB-1023.1	06.07.2018	Choanal swab	Backyard	30	Dual	Semi-intensive	F	25 Days	No	Bhadrak	21.1052	86.5877	I	Apparently healthy	Negative
OB-1024.1	06.07.2018	Choanal swab	Backyard	30	Dual	Semi-intensive	F	25 Days	No	Bhadrak	21.1052	86.5877	I	Apparently healthy	Negative
OB-1025.1	06.07.2018	Choanal swab	Backyard	30	Dual	Semi-intensive	F	25 Days	No	Bhadrak	21.1052	86.5877	I	Apparently healthy	Negative
OB-1026.1	06.07.2018	Choanal swab	Backyard	30	Dual	Semi-intensive	F	25 Days	No	Bhadrak	21.1052	86.5877	I	Apparently healthy	Negative
OB-1027.1	06.07.2018	Choanal swab	Commercial	1800	Meat	Intensive	F	22 Days	Yes	Bhadrak	21.0865	86.5902	I	Apparently healthy	Negative
OB-1028.1	06.07.2018	Choanal swab	Commercial	1800	Meat	Intensive	M	22 Days	Yes	Bhadrak	21.0865	86.5902	I	Apparently healthy	Negative
OB-1029.1	06.07.2018	Choanal swab	Commercial	1800	Meat	Intensive	F	22 Days	Yes	Bhadrak	21.0865	86.5902	I	Apparently healthy	Negative
OB-1030.1	06.07.2018	Choanal swab	Commercial	1800	Meat	Intensive	F	22 Days	Yes	Bhadrak	21.0865	86.5902	I	Apparently healthy	Negative
OB-1031.1	06.07.2018	Choanal swab	Commercial	1800	Meat	Intensive	M	22 Days	Yes	Bhadrak	21.0865	86.5902	I	Apparently healthy	Negative
OB-1032.1	06.07.2018	Choanal swab	Commercial	1800	Meat	Intensive	M	22 Days	Yes	Bhadrak	21.0865	86.5902	I	Apparently healthy	Negative
OB-1033.1	06.07.2018	Choanal swab	Commercial	1800	Meat	Intensive	F	22 Days	Yes	Bhadrak	21.0865	86.5902	I	Apparently healthy	Negative
OB-1034.1	06.07.2018	Choanal swab	Commercial	1800	Meat	Intensive	F	22 Days	Yes	Bhadrak	21.0865	86.5902	I	Apparently healthy	Negative
OB-1035.1	06.07.2018	Choanal swab	Commercial	1800	Meat	Intensive	F	22 Days	Yes	Bhadrak	21.0865	86.5902	I	Apparently healthy	Negative
OB-1036.1	06.07.2018	Choanal swab	Commercial	1800	Meat	Intensive	F	22 Days	Yes	Bhadrak	21.0865	86.5902	I	Apparently healthy	Negative
OB-1037.1	06.07.2018	Choanal swab	Commercial	1800	Meat	Intensive	F	22 Days	Yes	Bhadrak	21.0865	86.5902	I	Apparently healthy	Negative
OB-1038.1	06.07.2018	Choanal swab	Commercial	1800	Meat	Intensive	M	22 Days	Yes	Bhadrak	21.0865	86.5902	I	Apparently healthy	Negative
OB-1039.1	06.07.2018	Choanal swab	Commercial	1800	Meat	Intensive	F	22 Days	Yes	Bhadrak	21.0865	86.5902	I	Apparently healthy	Negative
OB-1040.1	06.07.2018	Choanal swab	Commercial	1800	Meat	Intensive	F	22 Days	Yes	Bhadrak	21.0865	86.5902	I	Apparently healthy	Negative
OB-1041.1	06.07.2018	Choanal swab	Commercial	1800	Meat	Intensive	M	22 Days	Yes	Bhadrak	21.0865	86.5902	I	Apparently healthy	Negative
OB-1042.1	06.07.2018	Choanal swab	Commercial	1800	Meat	Intensive	M	22 Days	Yes	Bhadrak	21.0865	86.5902	I	Apparently healthy	Negative
OB-1043.1	06.07.2018	Choanal swab	Commercial	1800	Meat	Intensive	M	22 Days	Yes	Bhadrak	21.0865	86.5902	I	Apparently healthy	Negative
OB-1044.1	06.07.2018	Choanal swab	Commercial	1800	Meat	Intensive	F	22 Days	Yes	Bhadrak	21.0865	86.5902	I	Apparently healthy	Negative
OB-1045.1	06.07.2018	Choanal swab	Commercial	1800	Meat	Intensive	F	22 Days	Yes	Bhadrak	21.0865	86.5902	I	Apparently healthy	Negative
OB-1046.1	06.07.2018	Choanal swab	Commercial	1800	Meat	Intensive	F	22 Days	Yes	Bhadrak	21.0865	86.5902	I	Apparently healthy	Negative
OB-1048.1	06.12.2018	Choanal swab	Backyard	500	Egg	Semi-intensive	F	1 Year	Yes	Bolangir	20.7066	83.485	III	Apparently healthy	Negative
OB-1049.1	06.12.2018	Choanal swab	Backyard	500	Egg	Semi-intensive	F	1 Year	Yes	Bolangir	20.7066	83.485	III	Apparently healthy	Negative
OB-1050.1	06.12.2018	Choanal swab	Backyard	500	Egg	Semi-intensive	F	1 Year	Yes	Bolangir	20.7066	83.485	III	Apparently healthy	Negative
OB-1051.1	06.12.2018	Choanal swab	Backyard	500	Egg	Semi-intensive	F	1 Year	Yes	Bolangir	20.7066	83.485	III	Apparently healthy	Negative
OB-1052.1	06.12.2018	Choanal swab	Backyard	500	Egg	Semi-intensive	F	1 Year	Yes	Bolangir	20.7066	83.485	III	Apparently healthy	Negative
OB-1053.1	06.12.2018	Choanal swab	Backyard	500	Egg	Semi-intensive	F	1 Year	Yes	Bolangir	20.7066	83.485	III	Apparently healthy	Negative
OB-1054.1	06.12.2018	Choanal swab	Backyard	500	Egg	Semi-intensive	F	1 Year	Yes	Bolangir	20.7066	83.485	III	Apparently healthy	Negative
OB-1055.1	06.12.2018	Choanal swab	Backyard	500	Egg	Semi-intensive	F	1 Year	Yes	Bolangir	20.7066	83.485	III	Apparently healthy	Negative
OB-1056.1	06.12.2018	Choanal swab	Backyard	500	Egg	Semi-intensive	F	1 Year	Yes	Bolangir	20.7066	83.485	III	Apparently healthy	Negative
OB-1057.1	06.12.2018	Choanal swab	Backyard	500	Egg	Semi-intensive	F	1 Year	Yes	Bolangir	20.7066	83.485	III	Apparently healthy	Negative
OB-1058.1	06.12.2018	Choanal swab	Backyard	500	Egg	Semi-intensive	F	1 Year	Yes	Bolangir	20.7066	83.485	III	Apparently healthy	Negative
OB-1059.1	06.12.2018	Choanal swab	Backyard	500	Egg	Semi-intensive	F	1 Year	Yes	Bolangir	20.7066	83.485	III	Apparently healthy	Negative
OB-1060.1	06.12.2018	Choanal swab	Backyard	500	Egg	Semi-intensive	F	1 Year	Yes	Bolangir	20.7066	83.485	III	Apparently healthy	Negative
OB-1061.1	06.12.2018	Choanal swab	Backyard	500	Egg	Semi-intensive	F	1 Year	Yes	Bolangir	20.7066	83.485	III	Apparently healthy	Negative
OB-1062.1	06.12.2018	Choanal swab	Backyard	500	Egg	Semi-intensive	F	1 Year	Yes	Bolangir	20.7066	83.485	III	Apparently healthy	Negative
OB-1063.1	06.12.2018	Choanal swab	Backyard	500	Egg	Semi-intensive	F	1 Year	Yes	Bolangir	20.7066	83.485	III	Apparently healthy	Negative
OB-1064.1	06.12.2018	Choanal swab	Backyard	500	Egg	Semi-intensive	F	1 Year	Yes	Bolangir	20.7066	83.485	III	Apparently healthy	Negative
OB-1065.1	06.12.2018	Choanal swab	Backyard	500	Egg	Semi-intensive	F	1 Year	Yes	Bolangir	20.7066	83.485	III	Apparently healthy	Negative
OB-1066.1	06.12.2018	Choanal swab	Backyard	500	Egg	Semi-intensive	F	1 Year	Yes	Bolangir	20.7066	83.485	III	Apparently healthy	Negative
OB-1067.1	06.12.2018	Choanal swab	Backyard	25	Dual	Semi-intensive	F	2 Months	Yes	Bolangir	20.5683	83.4389	III	Sick	Negative
OB-1068.1	06.12.2018	Choanal swab	Backyard	25	Dual	Semi-intensive	F	2 Months	Yes	Bolangir	20.5683	83.4389	III	Sick	Negative
OB-1069.1	06.12.2018	Choanal swab	Backyard	25	Dual	Semi-intensive	F	2 Months	Yes	Bolangir	20.5683	83.4389	III	Sick	Negative
OB-1070.1	06.12.2018	Choanal swab	Backyard	25	Dual	Semi-intensive	F	2 Months	Yes	Bolangir	20.5683	83.4389	III	Sick	Negative
OB-1071.1	06.12.2018	Choanal swab	Backyard	25	Meat	Semi-intensive	M	2 Months	Yes	Bolangir	20.5683	83.4389	III	Sick	Negative
OB-1072.1	06.12.2018	Choanal swab	Backyard	25	Meat	Semi-intensive	M	2 Months	Yes	Bolangir	20.5683	83.4389	III	Sick	Negative
OB-1073.1	06.12.2018	Choanal swab	Backyard	25	Dual	Semi-intensive	F	2 Months	Yes	Bolangir	20.5683	83.4389	III	Sick	Negative
OB-1074.1	06.12.2018	Choanal swab	Backyard	25	Meat	Semi-intensive	M	2 Months	Yes	Bolangir	20.5683	83.4389	III	Sick	Negative
OB-1075.1	06.12.2018	Choanal swab	Backyard	25	Dual	Semi-intensive	F	2 Months	Yes	Bolangir	20.5683	83.4389	III	Sick	Negative
OB-1076.1	06.12.2018	Choanal swab	Backyard	25	Meat	Semi-intensive	M	2 Months	Yes	Bolangir	20.5683	83.4389	III	Sick	Negative
OB-1077.1	06.12.2018	Choanal swab	Backyard	25	Dual	Semi-intensive	F	2 Months	Yes	Bolangir	20.5683	83.4389	III	Sick	Negative
OB-1078.1	06.12.2018	Choanal swab	Backyard	25	Dual	Semi-intensive	F	2 Months	Yes	Bolangir	20.5683	83.4389	III	Sick	Negative
OB-1079.1	06.12.2018	Choanal swab	Backyard	15	Dual	Backyard (Extensive)	F	4 Months	No	Bolangir	20.5486	83.4189	III	Apparently healthy	Negative
OB-1080.1	06.12.2018	Choanal swab	Backyard	15	Meat	Backyard (Extensive)	M	4 Months	No	Bolangir	20.5486	83.4189	III	Sick	Negative
OB-1081.1	06.12.2018	Choanal swab	Backyard	15	Dual	Backyard (Extensive)	F	4 Months	No	Bolangir	20.5486	83.4189	III	Sick	Negative
OB-1082.1	06.12.2018	Choanal swab	Backyard	15	Dual	Backyard (Extensive)	F	4 Months	No	Bolangir	20.5486	83.4189	III	Apparently healthy	Negative
OB-1083.1	06.12.2018	Choanal swab	Backyard	15	Meat	Backyard (Extensive)	M	4 Months	No	Bolangir	20.5486	83.4189	III	Apparently healthy	Negative
OB-1084.1	06.12.2018	Choanal swab	Commercial	300	Meat	Intensive	F	28 Days	Yes	Bolangir	20.7796	83.431	III	Apparently healthy	Negative
OB-1085.1	06.12.2018	Choanal swab	Commercial	300	Meat	Intensive	F	28 Days	Yes	Bolangir	20.7796	83.431	III	Apparently healthy	Negative
OB-1086.1	06.12.2018	Choanal swab	Commercial	300	Meat	Intensive	F	28 Days	Yes	Bolangir	20.7796	83.431	III	Apparently healthy	Negative
OB-1087.1	06.12.2018	Choanal swab	Commercial	300	Meat	Intensive	F	28 Days	Yes	Bolangir	20.7796	83.431	III	Apparently healthy	Negative
OB-1088.1	06.12.2018	Choanal swab	Commercial	300	Meat	Intensive	F	28 Days	Yes	Bolangir	20.7796	83.431	III	Apparently healthy	Negative
OB-1089.1	06.12.2018	Choanal swab	Commercial	300	Meat	Intensive	F	28 Days	Yes	Bolangir	20.7796	83.431	III	Apparently healthy	Negative
OB-1090.1	06.12.2018	Choanal swab	Commercial	300	Meat	Intensive	F	28 Days	Yes	Bolangir	20.7796	83.431	III	Apparently healthy	Negative
OB-1091.1	06.12.2018	Choanal swab	Commercial	300	Meat	Intensive	F	28 Days	Yes	Bolangir	20.7796	83.431	III	Apparently healthy	Negative
OB-1092.1	06.12.2018	Choanal swab	Commercial	300	Meat	Intensive	F	28 Days	Yes	Bolangir	20.7796	83.431	III	Apparently healthy	Negative
OB-1093.1	06.12.2018	Choanal swab	Commercial	300	Meat	Intensive	F	28 Days	Yes	Bolangir	20.7796	83.431	III	Apparently healthy	Negative
OB-1094.1	06.12.2018	Choanal swab	Commercial	300	Meat	Intensive	F	28 Days	Yes	Bolangir	20.7796	83.431	III	Apparently healthy	Negative
OB-1095.1	06.12.2018	Choanal swab	Commercial	300	Meat	Intensive	F	28 Days	Yes	Bolangir	20.7796	83.431	III	Apparently healthy	Negative
OB-1096.1	06.12.2018	Choanal swab	Commercial	300	Meat	Intensive	F	28 Days	Yes	Bolangir	20.7796	83.431	III	Sick	Negative
OB-1097.1	06.12.2018	Choanal swab	Backyard	15	Dual	Backyard (Extensive)	F	4 Months	Yes	Bolangir	20.7852	83.4272	III	Apparently healthy	Negative
OB-1098.1	06.12.2018	Choanal swab	Backyard	15	Dual	Backyard (Extensive)	F	4 Months	Yes	Bolangir	20.7852	83.4272	III	Apparently healthy	Negative
OB-1099.1	06.12.2018	Choanal swab	Backyard	15	Dual	Backyard (Extensive)	F	1 Months	Yes	Bolangir	20.7852	83.4272	III	Apparently healthy	Negative
OB-1100.1	06.12.2018	Choanal swab	Backyard	15	Meat	Backyard (Extensive)	M	8 Months	Yes	Bolangir	20.7852	83.4272	III	Apparently healthy	Negative
OB-1101.1	06.12.2018	Choanal swab	Backyard	15	Meat	Backyard (Extensive)	M	8 Months	Yes	Bolangir	20.7852	83.4272	III	Apparently healthy	Negative
OB-1102.1	06.12.2018	Choanal swab	Backyard	3	Dual	Backyard (Extensive)	F	5 Months	No	Bolangir	20.7852	83.4272	III	Sick	Negative
OB-1103.1	06.12.2018	Choanal swab	Backyard	60	Egg	Backyard (Extensive)		6 Months	No	Bolangir	20.58	83.3772	III	Apparently healthy	Negative
OB-1104.1	06.12.2018	Choanal swab	Backyard	60	Egg	Backyard (Extensive)		6 Months	No	Bolangir	20.58	83.3772	III	Apparently healthy	Negative
OB-1105.1	06.12.2018	Choanal swab	Backyard	60	Egg	Backyard (Extensive)		6 Months	No	Bolangir	20.58	83.3772	III	Apparently healthy	Negative
OB-1106.1	06.12.2018	Choanal swab	Backyard	60	Egg	Backyard (Extensive)		6 Months	No	Bolangir	20.58	83.3772	III	Apparently healthy	Negative
OB-1107.1	06.12.2018	Choanal swab	Backyard	60	Egg	Backyard (Extensive)		6 Months	No	Bolangir	20.58	83.3772	III	Sick	Negative
OB-1108.1	06.12.2018	Choanal swab	Backyard	60	Egg	Backyard (Extensive)		6 Months	No	Bolangir	20.58	83.3772	III	Apparently healthy	Negative
OB-1109.1	06.12.2018	Choanal swab	Backyard	60	Egg	Backyard (Extensive)		6 Months	No	Bolangir	20.58	83.3772	III	Sick	Negative
OB-1110.1	06.12.2018	Choanal swab	Backyard	60	Egg	Backyard (Extensive)		6 Months	No	Bolangir	20.58	83.3772	III	Sick	Negative
OB-1111.1	06.12.2018	Choanal swab	Backyard	60	Egg	Backyard (Extensive)		6 Months	No	Bolangir	20.58	83.3772	III	Apparently healthy	Negative
OB-1112.1	06.12.2018	Choanal swab	Backyard	60	Egg	Backyard (Extensive)		6 Months	No	Bolangir	20.58	83.3772	III	Apparently healthy	Negative
OB-1113.1	06.12.2018	Choanal swab	Backyard	60	Egg	Backyard (Extensive)		6 Months	No	Bolangir	20.58	83.3772	III	Apparently healthy	Negative
OB-1114.1	06.12.2018	Choanal swab	Backyard	60	Egg	Backyard (Extensive)		6 Months	No	Bolangir	20.58	83.3772	III	Apparently healthy	Negative
OB-1115.1	06.12.2018	Choanal swab	Backyard	60	Egg	Backyard (Extensive)		6 Months	No	Bolangir	20.58	83.3772	III	Apparently healthy	Negative
OB-1116.1	06.12.2018	Choanal swab	Backyard	60	Egg	Backyard (Extensive)		6 Months	No	Bolangir	20.58	83.3772	III	Apparently healthy	Negative
OB-1117.1	06.12.2018	Choanal swab	Commercial	60000	Egg	Intensive	F	75 Weeks	Yes	Sonepur	20.9309	83.686	I	Apparently healthy	Negative
OB-1118.1	06.12.2018	Choanal swab	Commercial	60000	Egg	Intensive	F	75 Weeks	Yes	Sonepur	20.9309	83.686	I	Apparently healthy	Negative
OB-1119.1	06.12.2018	Choanal swab	Commercial	60000	Egg	Intensive	F	75 Weeks	Yes	Sonepur	20.9309	83.686	I	Apparently healthy	Negative
OB-1120.1	06.12.2018	Choanal swab	Commercial	60000	Egg	Intensive	F	75 Weeks	Yes	Sonepur	20.9309	83.686	I	Apparently healthy	Negative
OB-1121.1	06.12.2018	Choanal swab	Commercial	60000	Egg	Intensive	F	75 Weeks	Yes	Sonepur	20.9309	83.686	I	Apparently healthy	Negative
OB-1122.1	06.12.2018	Choanal swab	Commercial	60000	Egg	Intensive	F	75 Weeks	Yes	Sonepur	20.9309	83.686	I	Apparently healthy	Negative
OB-1127.1	06.12.2018	Choanal swab	Commercial	60000	Egg	Intensive	F	18 Weeks	Yes	Sonepur	20.9309	83.686	I	Apparently healthy	Negative
OB-1128.1	06.12.2018	Choanal swab	Commercial	60000	Egg	Intensive	F	18 Weeks	Yes	Sonepur	20.9309	83.686	I	Apparently healthy	Negative
OB-1129.1	06.12.2018	Choanal swab	Commercial	60000	Egg	Intensive	F	18 Weeks	Yes	Sonepur	20.9309	83.686	I	Apparently healthy	Negative
OB-1130.1	06.12.2018	Choanal swab	Commercial	60000	Egg	Intensive	F	18 Weeks	Yes	Sonepur	20.9309	83.686	I	Apparently healthy	Negative
OB-1131.1	06.12.2018	Choanal swab	Commercial	60000	Egg	Intensive	F	18 Weeks	Yes	Sonepur	20.9309	83.686	I	Apparently healthy	Negative
OB-1132.1	06.12.2018	Choanal swab	Commercial	60000	Egg	Intensive	F	18 Weeks	Yes	Sonepur	20.9309	83.686	I	Apparently healthy	Negative
OB-1133.1	06.12.2018	Choanal swab	Commercial	60000	Egg	Intensive	F	18 Weeks	Yes	Sonepur	20.9309	83.686	I	Apparently healthy	Negative
OB-1134.1	06.12.2018	Choanal swab	Commercial	60000	Egg	Intensive	F	18 Weeks	Yes	Sonepur	20.9309	83.686	I	Apparently healthy	Negative
OB-1135.1	06.12.2018	Choanal swab	Commercial	60000	Egg	Intensive	F	18 Weeks	Yes	Sonepur	20.9309	83.686	I	Apparently healthy	Negative
OB-1136.1	06.12.2018	Choanal swab	Commercial	60000	Egg	Intensive	F	18 Weeks	Yes	Sonepur	20.9309	83.686	I	Apparently healthy	Negative
OB-1147.1	06.12.2018	Choanal swab	Commercial	100	Meat	Intensive	F	35 Days	Yes	Sonepur	20.9355	83.685	I	Apparently healthy	Negative
OB-1148.1	06.12.2018	Choanal swab	Commercial	100	Meat	Intensive	F	35 Days	Yes	Sonepur	20.9355	83.685	I	Apparently healthy	Negative
OB-1149.1	06.12.2018	Choanal swab	Commercial	100	Meat	Intensive	F	35 Days	Yes	Sonepur	20.9355	83.685	I	Apparently healthy	Negative
OB-1150.1	06.12.2018	Choanal swab	Commercial	100	Meat	Intensive	F	35 Days	Yes	Sonepur	20.9355	83.685	I	Sick	Negative
OB-1151.1	06.12.2018	Choanal swab	Commercial	100	Meat	Intensive	M	35 Days	Yes	Sonepur	20.9355	83.685	I	Apparently healthy	Negative
OB-1152.1	06.12.2018	Choanal swab	Commercial	100	Meat	Intensive	M	35 Days	Yes	Sonepur	20.9355	83.685	I	Sick	Negative
OB-1153.1	06.12.2018	Choanal swab	Commercial	100	Meat	Intensive	M	35 Days	Yes	Sonepur	20.9355	83.685	I	Sick	Negative
OB-1154.1	06.12.2018	Choanal swab	Commercial	100	Meat	Intensive	M	35 Days	Yes	Sonepur	20.9355	83.685	I	Apparently healthy	Negative
OB-1155.1	06.12.2018	Choanal swab	Commercial	100	Meat	Intensive	F	35 Days	Yes	Sonepur	20.9355	83.685	I	Apparently healthy	Negative
OB-1156.1	06.12.2018	Choanal swab	Commercial	100	Meat	Intensive	F	35 Days	Yes	Sonepur	20.9355	83.685	I	Apparently healthy	Negative
OB-1157.1	06.12.2018	Choanal swab	Backyard	25	Dual	Backyard (Extensive)	F	3 Months	No	Sonepur	20.9359	83.6855	I	Apparently healthy	Negative
OB-1158.1	06.12.2018	Choanal swab	Backyard	25	Dual	Backyard (Extensive)	F	3 Months	No	Sonepur	20.9359	83.6855	I	Apparently healthy	Negative
OB-1159.1	06.12.2018	Choanal swab	Backyard	25	Dual	Backyard (Extensive)	F	3 Months	No	Sonepur	20.9359	83.6855	I	Apparently healthy	Negative
OB-1160.1	06.12.2018	Choanal swab	Backyard	25	Meat	Backyard (Extensive)	M	3 Months	No	Sonepur	20.9359	83.6855	I	Apparently healthy	Negative
OB-1161.1	06.12.2018	Choanal swab	Backyard	25	Dual	Backyard (Extensive)	F	3 Months	No	Sonepur	20.9359	83.6855	I	Sick	Negative
OB-1162.1	06.12.2018	Choanal swab	Backyard	25	Dual	Backyard (Extensive)	F	3 Months	No	Sonepur	20.9359	83.6855	I	Sick	Negative
OB-1163.1	06.12.2018	Choanal swab	Backyard	25	Dual	Backyard (Extensive)	F	3 Months	No	Sonepur	20.9359	83.6855	I	Apparently healthy	Negative
OB-1164.1	06.12.2018	Choanal swab	Backyard	25	Dual	Backyard (Extensive)	F	3 Months	No	Sonepur	20.9359	83.6855	I	Sick	Negative
OB-1165.1	06.12.2018	Choanal swab	Backyard	25	Meat	Backyard (Extensive)	M	3 Months	No	Sonepur	20.9359	83.6855	I	Apparently healthy	Negative
OB-1166.1	06.12.2018	Choanal swab	Backyard	25	Dual	Backyard (Extensive)	F	3 Months	No	Sonepur	20.9359	83.6855	I	Apparently healthy	Negative
OB-1167.1	06.12.2018	Choanal swab	Backyard	8	Dual	Backyard (Extensive)	F	12 Months	No	Sonepur	20.9359	83.6849	I	Apparently healthy	Negative
OB-1168.1	06.12.2018	Choanal swab	Backyard	8	Dual	Backyard (Extensive)	F	12 Months	No	Sonepur	20.9359	83.6849	I	Apparently healthy	Negative
OB-1169.1	06.12.2018	Choanal swab	Backyard	8	Dual	Backyard (Extensive)	F	6 Months	No	Sonepur	20.9359	83.6849	I	Sick	Negative
OB-1170.1	06.12.2018	Choanal swab	Backyard	8	Dual	Backyard (Extensive)	F	6 Months	No	Sonepur	20.9359	83.6849	I	Sick	Negative
OB-1171.1	06.12.2018	Choanal swab	Backyard	8	Dual	Backyard (Extensive)	F	6 Months	No	Sonepur	20.9359	83.6849	I	Sick	Negative
OB-1172.1	06.12.2018	Choanal swab	Backyard	8	Dual	Backyard (Extensive)	F	6 Months	No	Sonepur	20.9359	83.6849	I	Apparently healthy	Negative
OB-1173.1	06.12.2018	Choanal swab	Backyard	8	Meat	Backyard (Extensive)	M	6 Months	No	Sonepur	20.9359	83.6849	I	Apparently healthy	Negative
OB-1174.1	06.12.2018	Choanal swab	Backyard	8	Dual	Backyard (Extensive)	F	6 Months	No	Sonepur	20.9359	83.6849	I	Apparently healthy	Negative
OB-1175.1	06.12.2018	Choanal swab	Backyard	8	Dual	Backyard (Extensive)	F	3 Months	No	Sonepur	20.9309	83.686	I	Apparently healthy	Negative
OB-1176.1	06.12.2018	Choanal swab	Backyard	8	Dual	Backyard (Extensive)	F	3 Months	No	Sonepur	20.9309	83.686	I	Apparently healthy	Negative
OB-1177.1	06.12.2018	Choanal swab	Backyard	8	Dual	Backyard (Extensive)	F	1 Month	No	Sonepur	20.9309	83.686	I	Sick	Negative
OB-1178.1	06.12.2018	Choanal swab	Backyard	8	Dual	Backyard (Extensive)	F	1 Month	No	Sonepur	20.9309	83.686	I	Sick	Negative
OB-1179.1	06.12.2018	Choanal swab	Backyard	8	Meat	Backyard (Extensive)	M	8 Months	No	Sonepur	20.9309	83.686	I	Apparently healthy	Negative
OB-1180.1	06.12.2018	Choanal swab	Backyard	8	Dual	Backyard (Extensive)	F	6 Months	No	Sonepur	20.9309	83.686	I	Apparently healthy	Negative
OB-1181.1	06.12.2018	Choanal swab	Backyard	8	Dual	Backyard (Extensive)	F	6 Months	No	Sonepur	20.9309	83.686	I	Apparently healthy	Negative
OB-1182.1	06.12.2018	Choanal swab	Backyard	8	Dual	Backyard (Extensive)	F	6 Months	No	Sonepur	20.9309	83.686	I	Apparently healthy	Negative
OB-1183.1	06.12.2018	Choanal swab	Backyard	8	Dual	Backyard (Extensive)	F	6 Months	No	Sonepur	20.9309	83.686	I	Apparently healthy	Negative
OB-1184.1	06.12.2018	Choanal swab	Backyard	10	Dual	Backyard (Extensive)	F	12 Months	No	Sonepur	20.9309	83.686	I	Apparently healthy	Negative
OB-1185.1	06.12.2018	Choanal swab	Backyard	10	Dual	Backyard (Extensive)	F	12 Months	No	Sonepur	20.9309	83.686	I	Sick	Negative
OB-1186.1	06.12.2018	Choanal swab	Backyard	10	Dual	Backyard (Extensive)	F	1 Month	No	Sonepur	20.9309	83.686	I	Sick	Negative
OB-1187.1	06.12.2018	Choanal swab	Backyard	10	Dual	Backyard (Extensive)	F	1 Month	No	Sonepur	20.9309	83.686	I	Apparently healthy	Negative
OB-1188.1	06.12.2018	Choanal swab	Backyard	10	Dual	Backyard (Extensive)	F	1 Month	No	Sonepur	20.9309	83.686	I	Sick	Negative
OB-1189.1	06.12.2018	Choanal swab	Backyard	50	Dual	Backyard (Extensive)	F	36 Months	No	Sonepur	20.9309	83.686	I	Apparently healthy	Negative
OB-1190.1	06.12.2018	Choanal swab	Backyard	50	Dual	Backyard (Extensive)	F	1 Month	No	Sonepur	20.9309	83.686	I	Sick	Negative
OB-1191.1	06.12.2018	Choanal swab	Backyard	50	Dual	Backyard (Extensive)	F	1 Month	No	Sonepur	20.9309	83.686	I	Apparently healthy	Negative
OB-1192.1	06.12.2018	Choanal swab	Backyard	50	Dual	Backyard (Extensive)	F	1 Month	No	Sonepur	20.9309	83.686	I	Apparently healthy	Negative
OB-1193.1	06.12.2018	Choanal swab	Backyard	50	Dual	Backyard (Extensive)	F	1 Month	No	Sonepur	20.9309	83.686	I	Sick	Negative
OB-1194.1	06.12.2018	Choanal swab	Backyard	50	Dual	Backyard (Extensive)	F	1 Month	No	Sonepur	20.9309	83.686	I	Sick	Negative
OB-1195.1	06.12.2018	Choanal swab	Backyard	50	Dual	Backyard (Extensive)	F	1 Month	No	Sonepur	20.9309	83.686	I	Sick	Negative
OB-1196.1	06.12.2018	Choanal swab	Backyard	50	Dual	Backyard (Extensive)	F	24 Months	No	Sonepur	20.9309	83.686	I	Apparently healthy	Negative
OB-1197.1	06.12.2018	Choanal swab	Backyard	50	Dual	Backyard (Extensive)	F	8 Months	No	Sonepur	20.9309	83.686	I	Apparently healthy	Negative
OB-1198.1	06.12.2018	Choanal swab	Backyard	2	Dual	Backyard (Extensive)	F	60 Months	No	Sonepur	20.9299	83.6889	I	Sick	Negative
OB-1199.1	06.12.2018	Choanal swab	Backyard	2	Dual	Backyard (Extensive)	F	6 Months	No	Sonepur	20.9299	83.6889	I	Sick	Negative
OB-1200.1	06.12.2018	Choanal swab	Backyard	10	Dual	Backyard (Extensive)	F	14 Months	No	Sonepur	20.9299	83.6889	I	Sick	Negative
OB-1201.1	06.12.2018	Choanal swab	Backyard	10	Dual	Backyard (Extensive)	F	2 Months	No	Sonepur	20.9299	83.6889	I	Sick	Negative
OB-1202.1	06.12.2018	Choanal swab	Backyard	11	Dual	Backyard (Extensive)	F	8 Months	No	Sonepur	20.934	83.6888	I	Apparently healthy	Negative
OB-1203.1	06.12.2018	Choanal swab	Backyard	11	Dual	Backyard (Extensive)	F	1 Month	No	Sonepur	20.934	83.6888	I	Apparently healthy	Negative
OB-1204.1	06.12.2018	Choanal swab	Backyard	11	Dual	Backyard (Extensive)	F	1 Month	No	Sonepur	20.934	83.6888	I	Sick	Negative
OB-1205.1	06.12.2018	Choanal swab	Backyard	11	Dual	Backyard (Extensive)	F	1 Month	No	Sonepur	20.934	83.6888	I	Apparently healthy	Negative
OB-1206.1	06.12.2018	Choanal swab	Backyard	11	Dual	Backyard (Extensive)	F	1 Month	No	Sonepur	20.934	83.6888	I	Apparently healthy	Negative
OB-1207.1	06.12.2018	Choanal swab	Backyard	11	Dual	Backyard (Extensive)	F	1 Month	No	Sonepur	20.934	83.6888	I	Sick	Negative
OB-1208.1	06.12.2018	Choanal swab	Backyard	11	Dual	Backyard (Extensive)	F	1 Month	No	Sonepur	20.934	83.6888	I	Sick	Negative
OB-1209.1	06.12.2018	Choanal swab	Backyard	11	Dual	Backyard (Extensive)	F	1 Month	No	Sonepur	20.934	83.6888	I	Apparently healthy	Negative
OB-1210.1	06.12.2018	Choanal swab	Backyard	11	Dual	Backyard (Extensive)	F	1 Month	No	Sonepur	20.934	83.6888	I	Apparently healthy	Negative
OB-1211.1	06.12.2018	Choanal swab	Backyard	11	Dual	Backyard (Extensive)	F	1 Month	No	Sonepur	20.934	83.6888	I	Apparently healthy	Negative
OB-1212.1	06.14.2018	Choanal swab	Backyard	20	Dual	Backyard (Extensive)	F	12 Months	Yes	Cuttack	20.3398	85.956	II	Apparently healthy	Negative
OB-1213.1	06.14.2018	Choanal swab	Backyard	20	Meat	Backyard (Extensive)	M	3 Months	Yes	Cuttack	20.3398	85.956	II	Apparently healthy	Negative
OB-1214.1	06.14.2018	Choanal swab	Backyard	20	Dual	Backyard (Extensive)	F	3 Months	Yes	Cuttack	20.3398	85.956	II	Apparently healthy	Negative
OB-1215.1	06.14.2018	Choanal swab	Backyard	20	Dual	Backyard (Extensive)	F	3 Months	Yes	Cuttack	20.3398	85.956	II	Apparently healthy	Negative
OB-1216.1	06.14.2018	Choanal swab	Backyard	20	Dual	Backyard (Extensive)	F	3 Months	Yes	Cuttack	20.3398	85.956	II	Apparently healthy	Negative
OB-1217.1	06.14.2018	Choanal swab	Backyard	20	Meat	Backyard (Extensive)	M	3 Months	Yes	Cuttack	20.3398	85.956	II	Apparently healthy	Negative
OB-1218.1	06.14.2018	Choanal swab	Backyard	20	Dual	Backyard (Extensive)	F	3 Months	Yes	Cuttack	20.3398	85.956	II	Apparently healthy	Negative
OB-1219.1	06.14.2018	Choanal swab	Backyard	20	Meat	Backyard (Extensive)	M	3 Months	Yes	Cuttack	20.3398	85.956	II	Apparently healthy	Negative
OB-1220.1	06.14.2018	Choanal swab	Backyard	20	Meat	Backyard (Extensive)	M	3 Months	Yes	Cuttack	20.3398	85.956	II	Apparently healthy	Negative
OB-1221.1	06.14.2018	Choanal swab	Backyard	20	Meat	Backyard (Extensive)	M	3 Months	Yes	Cuttack	20.3398	85.956	II	Apparently healthy	Negative
OB-1222.1	06.14.2018	Choanal swab	Backyard	20	Dual	Backyard (Extensive)	F	3 Months	Yes	Cuttack	20.3398	85.956	II	Apparently healthy	Negative
OB-1223.1	06.14.2018	Choanal swab	Backyard	20	Dual	Backyard (Extensive)	F	3 Months	Yes	Cuttack	20.3398	85.956	II	Apparently healthy	Negative
OB-1224.1	06.14.2018	Choanal swab	Backyard	20	Dual	Backyard (Extensive)	F	3 Months	Yes	Cuttack	20.3398	85.956	II	Apparently healthy	Negative
OB-1225.1	06.14.2018	Choanal swab	Backyard	20	Dual	Backyard (Extensive)	F	3 Months	Yes	Cuttack	20.3398	85.956	II	Apparently healthy	Negative
OB-1226.1	06.14.2018	Choanal swab	Backyard	20	Dual	Backyard (Extensive)	F	3 Months	Yes	Cuttack	20.3398	85.956	II	Apparently healthy	Negative
OB-1227.1	06.14.2018	Choanal swab	Backyard	30	Dual	Backyard (Extensive)	F	3 Months	Yes	Cuttack	20.3403	85.9568	II	Apparently healthy	Negative
OB-1228.1	06.14.2018	Choanal swab	Backyard	30	Dual	Backyard (Extensive)	F	3 Months	Yes	Cuttack	20.3403	85.9568	II	Apparently healthy	Negative
OB-1229.1	06.14.2018	Choanal swab	Backyard	30	Dual	Backyard (Extensive)	F	3 Months	Yes	Cuttack	20.3403	85.9568	II	Apparently healthy	Negative
OB-1230.1	06.14.2018	Choanal swab	Backyard	30	Dual	Backyard (Extensive)	F	3 Months	Yes	Cuttack	20.3403	85.9568	II	Apparently healthy	Negative
OB-1231.1	06.14.2018	Choanal swab	Backyard	30	Dual	Backyard (Extensive)	F	6 Months	Yes	Cuttack	20.3403	85.9568	II	Apparently healthy	Negative
OB-1232.1	06.14.2018	Choanal swab	Backyard	30	Dual	Backyard (Extensive)	F	6 Months	Yes	Cuttack	20.3403	85.9568	II	Apparently healthy	Negative
OB-1233.1	06.14.2018	Choanal swab	Backyard	30	Meat	Backyard (Extensive)	M	12 Months	Yes	Cuttack	20.3403	85.9568	II	Apparently healthy	Negative
OB-1234.1	06.14.2018	Choanal swab	Backyard	30	Meat	Backyard (Extensive)	M	12 Months	Yes	Cuttack	20.3403	85.9568	II	Apparently healthy	Negative
OB-1235.1	06.14.2018	Choanal swab	Backyard	30	Dual	Backyard (Extensive)	F	8 Months	Yes	Cuttack	20.3403	85.9568	II	Apparently healthy	Negative
OB-1236.1	06.14.2018	Choanal swab	Backyard	30	Dual	Backyard (Extensive)	F	8 Months	Yes	Cuttack	20.3403	85.9568	II	Apparently healthy	Negative
OB-1237.1	06.14.2018	Choanal swab	Backyard	30	Meat	Backyard (Extensive)	M	12 Months	Yes	Cuttack	20.3403	85.9571	II	Apparently healthy	Negative
OB-1238.1	06.14.2018	Choanal swab	Backyard	30	Dual	Backyard (Extensive)	F	12 Months	Yes	Cuttack	20.3403	85.9571	II	Apparently healthy	Negative
OB-1239.1	06.14.2018	Choanal swab	Backyard	30	Dual	Backyard (Extensive)	M	12 Months	Yes	Cuttack	20.3403	85.9571	II	Apparently healthy	Negative
OB-1240.1	06.14.2018	Choanal swab	Backyard	30	Meat	Backyard (Extensive)	F	12 Months	Yes	Cuttack	20.3403	85.9571	II	Apparently healthy	Negative
OB-1241.1	06.14.2018	Choanal swab	Backyard	30	Dual	Backyard (Extensive)	F	18 Months	Yes	Cuttack	20.3403	85.9571	II	Apparently healthy	Negative
OB-1242.1	06.14.2018	Choanal swab	Backyard	30	Dual	Backyard (Extensive)	F	12 Months	Yes	Cuttack	20.3403	85.9571	II	Apparently healthy	Negative
OB-1243.1	06.14.2018	Choanal swab	Backyard	30	Dual	Backyard (Extensive)	F	12 Months	Yes	Cuttack	20.3403	85.9571	II	Apparently healthy	Negative
OB-1244.1	06.14.2018	Choanal swab	Backyard	30	Dual	Backyard (Extensive)	F	16 Months	Yes	Cuttack	20.3403	85.9571	II	Apparently healthy	Negative
OB-1245.1	06.14.2018	Choanal swab	Backyard	30	Dual	Backyard (Extensive)	F	16 Months	Yes	Cuttack	20.3403	85.9571	II	Apparently healthy	Negative
OB-1246.1	06.14.2018	Choanal swab	Backyard	30	Dual	Backyard (Extensive)	F	16 Months	Yes	Cuttack	20.3403	85.9571	II	Apparently healthy	Negative
OB-1247.1	06.14.2018	Choanal swab	Backyard	20	Dual	Backyard (Extensive)	F	12 Months	Yes	Cuttack	20.3409	85.9581	II	Apparently healthy	Negative
OB-1248.1	06.14.2018	Choanal swab	Backyard	20	Dual	Backyard (Extensive)	F	12 Months	Yes	Cuttack	20.3409	85.9581	II	Apparently healthy	Negative
OB-1249.1	06.14.2018	Choanal swab	Backyard	20	Dual	Backyard (Extensive)	F	12 Months	Yes	Cuttack	20.3409	85.9581	II	Apparently healthy	Negative
OB-1250.1	06.14.2018	Choanal swab	Backyard	20	Meat	Backyard (Extensive)	M	12 Months	Yes	Cuttack	20.3409	85.9581	II	Apparently healthy	Negative
OB-1251.1	06.14.2018	Choanal swab	Backyard	20	Dual	Backyard (Extensive)	F	18 Months	Yes	Cuttack	20.3409	85.9581	II	Apparently healthy	Negative
OB-1252.1	06.14.2018	Choanal swab	Backyard	30	Dual	Backyard (Extensive)	F	18 Months	Yes	Cuttack	20.3413	85.9582	II	Apparently healthy	Negative
OB-1253.1	06.14.2018	Choanal swab	Backyard	30	Dual	Backyard (Extensive)	F	18 Months	Yes	Cuttack	20.3413	85.9582	II	Apparently healthy	Negative
OB-1254.1	06.14.2018	Choanal swab	Backyard	30	Dual	Backyard (Extensive)	F	18 Months	Yes	Cuttack	20.3413	85.9582	II	Apparently healthy	Negative
OB-1255.1	06.14.2018	Choanal swab	Backyard	30	Dual	Backyard (Extensive)	F	18 Months	Yes	Cuttack	20.3413	85.9582	II	Apparently healthy	Negative
OB-1256.1	06.14.2018	Choanal swab	Backyard	30	Dual	Backyard (Extensive)	F	18 Months	Yes	Cuttack	20.3413	85.9582	II	Apparently healthy	Negative
OB-1257.1	06.14.2018	Choanal swab	Commercial	4000	Meat	Intensive	F	45 Days	Yes	Cuttack	20.3439	85.9607	II	Apparently healthy	Negative
OB-1258.1	06.14.2018	Choanal swab	Commercial	4000	Meat	Intensive	F	45 Days	Yes	Cuttack	20.3439	85.9607	II	Apparently healthy	Negative
OB-1259.1	06.14.2018	Choanal swab	Commercial	4000	Meat	Intensive	M	45 Days	Yes	Cuttack	20.3439	85.9607	II	Apparently healthy	Negative
OB-1260.1	06.14.2018	Choanal swab	Commercial	4000	Meat	Intensive	M	45 Days	Yes	Cuttack	20.3439	85.9607	II	Sick	Negative
OB-1261.1	06.14.2018	Choanal swab	Commercial	4000	Meat	Intensive	F	45 Days	Yes	Cuttack	20.3439	85.9607	II	Apparently healthy	Negative
OB-1262.1	06.14.2018	Choanal swab	Commercial	4000	Meat	Intensive	F	45 Days	Yes	Cuttack	20.3439	85.9607	II	Sick	Negative
OB-1263.1	06.14.2018	Choanal swab	Commercial	4000	Meat	Intensive	F	45 Days	Yes	Cuttack	20.3439	85.9607	II	Apparently healthy	Negative
OB-1264.1	06.14.2018	Choanal swab	Commercial	4000	Meat	Intensive	F	45 Days	Yes	Cuttack	20.3439	85.9607	II	Apparently healthy	Negative
OB-1265.1	06.14.2018	Choanal swab	Commercial	4000	Meat	Intensive	M	45 Days	Yes	Cuttack	20.3439	85.9607	II	Apparently healthy	Negative
OB-1266.1	06.14.2018	Choanal swab	Commercial	4000	Meat	Intensive	M	45 Days	Yes	Cuttack	20.3439	85.9607	II	Apparently healthy	Negative
OB-1267.1	06.14.2018	Choanal swab	Commercial	4000	Meat	Intensive	F	45 Days	Yes	Cuttack	20.3439	85.9607	II	Apparently healthy	Negative
OB-1268.1	06.14.2018	Choanal swab	Commercial	4000	Meat	Intensive	M	45 Days	Yes	Cuttack	20.3439	85.9607	II	Apparently healthy	Negative
OB-1269.1	06.14.2018	Choanal swab	Commercial	4000	Meat	Intensive	F	45 Days	Yes	Cuttack	20.3439	85.9607	II	Apparently healthy	Negative
OB-1270.1	06.14.2018	Choanal swab	Commercial	4000	Meat	Intensive	F	45 Days	Yes	Cuttack	20.3439	85.9607	II	Apparently healthy	Negative
OB-1271.1	06.14.2018	Choanal swab	Commercial	4000	Meat	Intensive	F	45 Days	Yes	Cuttack	20.3439	85.9607	II	Apparently healthy	Negative
OB-1272.1	06.14.2018	Choanal swab	Commercial	4000	Meat	Intensive	M	45 Days	Yes	Cuttack	20.3439	85.9607	II	Apparently healthy	Negative
OB-1273.1	06.14.2018	Choanal swab	Commercial	4000	Meat	Intensive	M	45 Days	Yes	Cuttack	20.3439	85.9607	II	Apparently healthy	Negative
OB-1274.1	06.14.2018	Choanal swab	Commercial	4000	Meat	Intensive	M	45 Days	Yes	Cuttack	20.3439	85.9607	II	Sick	Negative
OB-1275.1	06.14.2018	Choanal swab	Commercial	4000	Meat	Intensive	F	45 Days	Yes	Cuttack	20.3439	85.9607	II	Sick	Negative
OB-1276.1	06.14.2018	Choanal swab	Commercial	4000	Meat	Intensive	F	45 Days	Yes	Cuttack	20.3439	85.9607	II	Apparently healthy	Negative
OB-1277.1	06.23.2018	Choanal swab	Commercial	30000	Egg	Intensive	F	80 Weeks	Yes	Sambalpur	21.3595	83.9525	I	Apparently healthy	Negative
OB-1278.1	06.23.2018	Choanal swab	Commercial	30000	Egg	Intensive	F	80 Weeks	Yes	Sambalpur	21.3595	83.9525	I	Apparently healthy	Negative
OB-1279.1	06.23.2018	Choanal swab	Commercial	30000	Egg	Intensive	F	80 Weeks	Yes	Sambalpur	21.3595	83.9525	I	Apparently healthy	Negative
OB-1280.1	06.23.2018	Choanal swab	Commercial	30000	Egg	Intensive	F	80 Weeks	Yes	Sambalpur	21.3595	83.9525	I	Apparently healthy	32.31	Negative
OB-1281.1	06.23.2018	Choanal swab	Commercial	30000	Egg	Intensive	F	80 Weeks	Yes	Sambalpur	21.3595	83.9525	I	Apparently healthy	Negative
OB-1282.1	06.23.2018	Choanal swab	Commercial	30000	Egg	Intensive	F	80 Weeks	Yes	Sambalpur	21.3595	83.9525	I	Apparently healthy	Negative
OB-1283.1	06.23.2018	Choanal swab	Commercial	30000	Egg	Intensive	F	80 Weeks	Yes	Sambalpur	21.3595	83.9525	I	Apparently healthy	Negative
OB-1284.1	06.23.2018	Choanal swab	Commercial	30000	Egg	Intensive	F	80 Weeks	Yes	Sambalpur	21.3595	83.9525	I	Sick	Negative
OB-1285.1	06.23.2018	Choanal swab	Commercial	30000	Egg	Intensive	F	80 Weeks	Yes	Sambalpur	21.3595	83.9525	I	Sick	Negative
OB-1286.1	06.23.2018	Choanal swab	Commercial	30000	Egg	Intensive	F	80 Weeks	Yes	Sambalpur	21.3595	83.9525	I	Sick	Negative
OB-1287.1	06.23.2018	Choanal swab	Commercial	30000	Egg	Intensive	F	70 Weeks	Yes	Sambalpur	21.3595	83.9525	I	Apparently healthy	Negative
OB-1288.1	06.23.2018	Choanal swab	Commercial	30000	Egg	Intensive	F	70 Weeks	Yes	Sambalpur	21.3595	83.9525	I	Apparently healthy	Negative
OB-1289.1	06.23.2018	Choanal swab	Commercial	30000	Egg	Intensive	F	70 Weeks	Yes	Sambalpur	21.3595	83.9525	I	Apparently healthy	30.68	Negative
OB-1290.1	06.23.2018	Choanal swab	Commercial	30000	Egg	Intensive	F	70 Weeks	Yes	Sambalpur	21.3595	83.9525	I	Apparently healthy	Negative
OB-1291.1	06.23.2018	Choanal swab	Commercial	30000	Egg	Intensive	F	70 Weeks	Yes	Sambalpur	21.3595	83.9525	I	Apparently healthy	Negative
OB-1292.1	06.23.2018	Choanal swab	Commercial	30000	Egg	Intensive	F	70 Weeks	Yes	Sambalpur	21.3595	83.9525	I	Apparently healthy	Negative
OB-1293.1	06.23.2018	Choanal swab	Commercial	30000	Egg	Intensive	F	70 Weeks	Yes	Sambalpur	21.3595	83.9525	I	Apparently healthy	Negative
OB-1294.1	06.23.2018	Choanal swab	Commercial	30000	Egg	Intensive	F	70 Weeks	Yes	Sambalpur	21.3595	83.9525	I	Apparently healthy	Negative
OB-1295.1	06.23.2018	Choanal swab	Commercial	30000	Egg	Intensive	F	70 Weeks	Yes	Sambalpur	21.3595	83.9525	I	Sick	Negative
OB-1296.1	06.23.2018	Choanal swab	Commercial	30000	Egg	Intensive	F	70 Weeks	Yes	Sambalpur	21.3595	83.9525	I	Sick	Negative
OB-1297.1	06.23.2018	Choanal swab	Commercial	30000	Egg	Intensive	F	60 Weeks	Yes	Sambalpur	21.3595	83.9525	I	Apparently healthy	Negative
OB-1298.1	06.23.2018	Choanal swab	Commercial	30000	Egg	Intensive	F	60 Weeks	Yes	Sambalpur	21.3595	83.9525	I	Apparently healthy	32.83	Negative
OB-1299.1	06.23.2018	Choanal swab	Commercial	30000	Egg	Intensive	F	60 Weeks	Yes	Sambalpur	21.3595	83.9525	I	Apparently healthy	Negative
OB-1300.1	06.23.2018	Choanal swab	Commercial	30000	Egg	Intensive	F	60 Weeks	Yes	Sambalpur	21.3595	83.9525	I	Apparently healthy	Negative
OB-1301.1	06.23.2018	Choanal swab	Commercial	30000	Egg	Intensive	F	60 Weeks	Yes	Sambalpur	21.3595	83.9525	I	Sick	Negative
OB-1302.1	06.23.2018	Choanal swab	Commercial	30000	Egg	Intensive	F	60 Weeks	Yes	Sambalpur	21.3595	83.9525	I	Sick	Negative
OB-1303.1	06.23.2018	Choanal swab	Commercial	30000	Egg	Intensive	F	60 Weeks	Yes	Sambalpur	21.3595	83.9525	I	Sick	Negative
OB-1304.1	06.23.2018	Choanal swab	Commercial	30000	Egg	Intensive	F	60 Weeks	Yes	Sambalpur	21.3595	83.9525	I	Sick	Negative
OB-1305.1	06.23.2018	Choanal swab	Commercial	30000	Egg	Intensive	F	60 Weeks	Yes	Sambalpur	21.3595	83.9525	I	Sick	Negative
OB-1306.1	06.23.2018	Choanal swab	Commercial	30000	Egg	Intensive	F	60 Weeks	Yes	Sambalpur	21.3595	83.9525	I	Sick	Negative
OB-1307.1	06.23.2018	Choanal swab	Commercial	30000	Egg	Intensive	F	60 Weeks	Yes	Sambalpur	21.3595	83.9525	I	Sick	Negative
OB-1308.1	06.23.2018	Choanal swab	Commercial	30000	Egg	Intensive	F	60 Weeks	Yes	Sambalpur	21.3595	83.9525	I	Sick	Negative
OB-1309.1	06.23.2018	Choanal swab	Commercial	30000	Egg	Intensive	F	60 Weeks	Yes	Sambalpur	21.3595	83.9525	I	Sick	Negative
OB-1310.1	06.23.2018	Choanal swab	Commercial	30000	Egg	Intensive	F	60 Weeks	Yes	Sambalpur	21.3595	83.9525	I	Sick	Negative
OB-1311.1	06.23.2018	Choanal swab	Commercial	30000	Egg	Intensive	F	60 Weeks	Yes	Sambalpur	21.3595	83.9525	I	Apparently healthy	Negative
OB-1312.1	06.23.2018	Choanal swab	Commercial	30000	Egg	Intensive	F	60 Weeks	Yes	Sambalpur	21.3595	83.9525	I	Apparently healthy	Negative
OB-1313.1	06.23.2018	Choanal swab	Commercial	30000	Egg	Intensive	F	60 Weeks	Yes	Sambalpur	21.3595	83.9525	I	Apparently healthy	Negative
OB-1314.1	06.23.2018	Choanal swab	Commercial	30000	Egg	Intensive	F	60 Weeks	Yes	Sambalpur	21.3595	83.9525	I	Apparently healthy	Negative
OB-1315.1	06.23.2018	Choanal swab	Commercial	30000	Egg	Intensive	F	60 Weeks	Yes	Sambalpur	21.3595	83.9525	I	Apparently healthy	Negative
OB-1316.1	06.23.2018	Choanal swab	Commercial	30000	Egg	Intensive	F	60 Weeks	Yes	Sambalpur	21.3595	83.9525	I	Apparently healthy	Negative
OB-1317.1	06.23.2018	Choanal swab	Commercial	10000	Meat	Intensive	F	25 Days	Yes	Sambalpur	21.3482	83.9652	I	Apparently healthy	28.17	Negative
OB-1318.1	06.23.2018	Choanal swab	Commercial	10000	Meat	Intensive	M	25 Days	Yes	Sambalpur	21.3482	83.9652	I	Apparently healthy	Negative
OB-1319.1	06.23.2018	Choanal swab	Commercial	10000	Meat	Intensive	F	25 Days	Yes	Sambalpur	21.3482	83.9652	I	Apparently healthy	Negative
OB-1320.1	06.23.2018	Choanal swab	Commercial	10000	Meat	Intensive	F	25 Days	Yes	Sambalpur	21.3482	83.9652	I	Apparently healthy	Negative
OB-1321.1	06.23.2018	Choanal swab	Commercial	10000	Meat	Intensive	M	25 Days	Yes	Sambalpur	21.3482	83.9652	I	Apparently healthy	Negative
OB-1322.1	06.23.2018	Choanal swab	Commercial	10000	Meat	Intensive	F	25 Days	Yes	Sambalpur	21.3482	83.9652	I	Sick	29.11	Negative
OB-1323.1	06.23.2018	Choanal swab	Commercial	10000	Meat	Intensive	F	25 Days	Yes	Sambalpur	21.3482	83.9652	I	Sick	29.96	Negative
OB-1324.1	06.23.2018	Choanal swab	Commercial	10000	Meat	Intensive	M	25 Days	Yes	Sambalpur	21.3482	83.9652	I	Apparently healthy	29.71	Negative
OB-1325.1	06.23.2018	Choanal swab	Commercial	10000	Meat	Intensive	M	25 Days	Yes	Sambalpur	21.3482	83.9652	I	Apparently healthy	Negative
OB-1326.1	06.23.2018	Choanal swab	Commercial	10000	Meat	Intensive	F	25 Days	Yes	Sambalpur	21.3482	83.9652	I	Apparently healthy	33.76	Negative
OB-1327.1	06.23.2018	Choanal swab	Commercial	10000	Meat	Intensive	F	40 Days	Yes	Sambalpur	21.3482	83.9652	I	Apparently healthy	Negative
OB-1328.1	06.23.2018	Choanal swab	Commercial	10000	Meat	Intensive	F	40 Days	Yes	Sambalpur	21.3482	83.9652	I	Apparently healthy	Negative
OB-1329.1	06.23.2018	Choanal swab	Commercial	10000	Meat	Intensive	M	40 Days	Yes	Sambalpur	21.3482	83.9652	I	Apparently healthy	Negative
OB-1330.1	06.23.2018	Choanal swab	Commercial	10000	Meat	Intensive	F	40 Days	Yes	Sambalpur	21.3482	83.9652	I	Apparently healthy	Negative
OB-1331.1	06.23.2018	Choanal swab	Commercial	10000	Meat	Intensive	F	40 Days	Yes	Sambalpur	21.3482	83.9652	I	Apparently healthy	Negative
OB-1332.1	06.23.2018	Choanal swab	Commercial	10000	Meat	Intensive	M	40 Days	Yes	Sambalpur	21.3482	83.9652	I	Apparently healthy	Negative
OB-1333.1	06.23.2018	Choanal swab	Commercial	10000	Meat	Intensive	F	40 Days	Yes	Sambalpur	21.3482	83.9652	I	Apparently healthy	Negative
OB-1334.1	06.23.2018	Choanal swab	Commercial	10000	Meat	Intensive	M	40 Days	Yes	Sambalpur	21.3482	83.9652	I	Apparently healthy	Negative
OB-1335.1	06.23.2018	Choanal swab	Commercial	10000	Meat	Intensive	F	40 Days	Yes	Sambalpur	21.3482	83.9652	I	Apparently healthy	Negative
OB-1336.1	06.23.2018	Choanal swab	Commercial	10000	Meat	Intensive	F	40 Days	Yes	Sambalpur	21.3482	83.9652	I	Apparently healthy	Negative
OB-1337.1	06.23.2018	Choanal swab	Commercial	10000	Meat	Intensive	F	35 Days	Yes	Sambalpur	21.3482	83.9652	I	Apparently healthy	Negative
OB-1338.1	06.23.2018	Choanal swab	Commercial	10000	Meat	Intensive	F	35 Days	Yes	Sambalpur	21.3482	83.9652	I	Apparently healthy	Negative
OB-1339.1	06.23.2018	Choanal swab	Commercial	10000	Meat	Intensive	M	35 Days	Yes	Sambalpur	21.3482	83.9652	I	Apparently healthy	Negative
OB-1340.1	06.23.2018	Choanal swab	Commercial	10000	Meat	Intensive	M	35 Days	Yes	Sambalpur	21.3482	83.9652	I	Apparently healthy	Negative
OB-1341.1	06.23.2018	Choanal swab	Commercial	10000	Meat	Intensive	F	35 Days	Yes	Sambalpur	21.3482	83.9652	I	Apparently healthy	Negative
OB-1342.1	06.23.2018	Choanal swab	Commercial	10000	Meat	Intensive	F	35 Days	Yes	Sambalpur	21.3482	83.9652	I	Apparently healthy	34.27	39.39
OB-1343.1	06.23.2018	Choanal swab	Commercial	10000	Meat	Intensive	F	35 Days	Yes	Sambalpur	21.3482	83.9652	I	Apparently healthy	Negative
OB-1344.1	06.23.2018	Choanal swab	Commercial	10000	Meat	Intensive	F	35 Days	Yes	Sambalpur	21.3482	83.9652	I	Apparently healthy	Negative
OB-1345.1	06.23.2018	Choanal swab	Commercial	10000	Meat	Intensive	M	35 Days	Yes	Sambalpur	21.3482	83.9652	I	Apparently healthy	34.95	Negative
OB-1346.1	06.23.2018	Choanal swab	Commercial	10000	Meat	Intensive	M	35 Days	Yes	Sambalpur	21.3482	83.9652	I	Apparently healthy	Negative
OB-1347.1	06.23.2018	Choanal swab	Commercial	10000	Meat	Intensive	F	40 Days	Yes	Sambalpur	21.3482	83.9652	I	Apparently healthy	Negative
OB-1348.1	06.23.2018	Choanal swab	Commercial	10000	Meat	Intensive	M	40 Days	Yes	Sambalpur	21.3482	83.9652	I	Apparently healthy	Negative
OB-1349.1	06.23.2018	Choanal swab	Commercial	10000	Meat	Intensive	F	40 Days	Yes	Sambalpur	21.3482	83.9652	I	Apparently healthy	Negative
OB-1350.1	06.23.2018	Choanal swab	Commercial	10000	Meat	Intensive	F	40 Days	Yes	Sambalpur	21.3482	83.9652	I	Apparently healthy	Negative
OB-1351.1	06.23.2018	Choanal swab	Commercial	10000	Meat	Intensive	F	40 Days	Yes	Sambalpur	21.3482	83.9652	I	Apparently healthy	Negative
OB-1352.1	06.23.2018	Choanal swab	Commercial	10000	Meat	Intensive	M	40 Days	Yes	Sambalpur	21.3482	83.9652	I	Apparently healthy	Negative
OB-1353.1	06.23.2018	Choanal swab	Commercial	10000	Meat	Intensive	F	40 Days	Yes	Sambalpur	21.3482	83.9652	I	Apparently healthy	Negative
OB-1354.1	06.23.2018	Choanal swab	Commercial	10000	Meat	Intensive	F	40 Days	Yes	Sambalpur	21.3482	83.9652	I	Apparently healthy	Negative
OB-1355.1	06.23.2018	Choanal swab	Commercial	10000	Meat	Intensive	F	40 Days	Yes	Sambalpur	21.3482	83.9652	I	Apparently healthy	Negative
OB-1356.1	06.23.2018	Choanal swab	Commercial	10000	Meat	Intensive	M	40 Days	Yes	Sambalpur	21.3482	83.9652	I	Apparently healthy	Negative
OB-1357.1	06.23.2018	Choanal swab	Backyard	80	Dual	Semi-intensive	F	3 Months	No	Sambalpur	21.3268	83.9907	I	Sick	Negative
OB-1358.1	06.23.2018	Choanal swab	Backyard	80	Dual	Semi-intensive	F	3 Months	No	Sambalpur	21.3268	83.9907	I	Sick	Negative
OB-1359.1	06.23.2018	Choanal swab	Backyard	80	Dual	Semi-intensive	F	3 Months	No	Sambalpur	21.3268	83.9907	I	Apparently healthy	Negative
OB-1360.1	06.23.2018	Choanal swab	Backyard	80	Dual	Semi-intensive	F	3 Months	No	Sambalpur	21.3268	83.9907	I	Apparently healthy	Negative
OB-1361.1	06.23.2018	Choanal swab	Backyard	80	Dual	Semi-intensive	F	3 Months	No	Sambalpur	21.3268	83.9907	I	Apparently healthy	Negative
OB-1362.1	06.23.2018	Choanal swab	Backyard	80	Dual	Semi-intensive	F	3 Months	No	Sambalpur	21.3268	83.9907	I	Apparently healthy	Negative
OB-1363.1	06.23.2018	Choanal swab	Backyard	80	Dual	Semi-intensive	F	3 Months	No	Sambalpur	21.3268	83.9907	I	Apparently healthy	Negative
OB-1364.1	06.23.2018	Choanal swab	Backyard	80	Dual	Semi-intensive	F	3 Months	No	Sambalpur	21.3268	83.9907	I	Apparently healthy	Negative
OB-1365.1	06.23.2018	Choanal swab	Backyard	80	Dual	Semi-intensive	F	3 Months	No	Sambalpur	21.3268	83.9907	I	Apparently healthy	Negative
OB-1366.1	06.23.2018	Choanal swab	Backyard	80	Dual	Semi-intensive	F	3 Months	No	Sambalpur	21.3268	83.9907	I	Sick	Negative
OB-1367.1	06.23.2018	Choanal swab	Backyard	80	Dual	Semi-intensive	F	3 Months	No	Sambalpur	21.3268	83.9907	I	Sick	Negative
OB-1368.1	06.23.2018	Choanal swab	Backyard	80	Dual	Semi-intensive	F	3 Months	No	Sambalpur	21.3268	83.9907	I	Apparently healthy	Negative
OB-1369.1	06.23.2018	Choanal swab	Backyard	80	Dual	Semi-intensive	F	3 Months	No	Sambalpur	21.3268	83.9907	I	Sick	Negative
OB-1370.1	06.23.2018	Choanal swab	Backyard	80	Dual	Semi-intensive	F	3 Months	No	Sambalpur	21.3268	83.9907	I	Sick	Negative
OB-1371.1	06.23.2018	Choanal swab	Backyard	80	Dual	Semi-intensive	F	3 Months	No	Sambalpur	21.3268	83.9907	I	Apparently healthy	Negative
OB-1372.1	06.23.2018	Choanal swab	Backyard	80	Dual	Semi-intensive	F	3 Months	No	Sambalpur	21.3268	83.9907	I	Apparently healthy	Negative
OB-1373.1	06.23.2018	Choanal swab	Backyard	80	Dual	Semi-intensive	F	3 Months	No	Sambalpur	21.3268	83.9907	I	Apparently healthy	Negative
OB-1374.1	06.23.2018	Choanal swab	Backyard	80	Dual	Semi-intensive	F	3 Months	No	Sambalpur	21.3268	83.9907	I	Sick	Negative
OB-1375.1	06.23.2018	Choanal swab	Backyard	80	Dual	Semi-intensive	F	3 Months	No	Sambalpur	21.3268	83.9907	I	Apparently healthy	Negative
OB-1376.1	06.23.2018	Choanal swab	Backyard	80	Dual	Semi-intensive	F	3 Months	No	Sambalpur	21.3268	83.9907	I	Sick	Negative
OB-1377.1	06.29.2018	Choanal swab	Backyard	350	Dual	Semi-intensive	F	5 Months	Yes	Ganjam	19.39	84.5554	II	Apparently healthy	Negative
OB-1378.1	06.29.2018	Choanal swab	Backyard	350	Dual	Semi-intensive	F	5 Months	Yes	Ganjam	19.39	84.5554	II	Apparently healthy	Negative
OB-1379.1	06.29.2018	Choanal swab	Backyard	350	Dual	Semi-intensive	F	5 Months	Yes	Ganjam	19.39	84.5554	II	Apparently healthy	Negative
OB-1380.1	06.29.2018	Choanal swab	Backyard	350	Dual	Semi-intensive	F	5 Months	Yes	Ganjam	19.39	84.5554	II	Apparently healthy	Negative
OB-1381.1	06.29.2018	Choanal swab	Backyard	350	Dual	Semi-intensive	F	5 Months	Yes	Ganjam	19.39	84.5554	II	Apparently healthy	Negative
OB-1382.1	06.29.2018	Choanal swab	Backyard	350	Dual	Semi-intensive	F	5 Months	Yes	Ganjam	19.39	84.5554	II	Apparently healthy	Negative
OB-1383.1	06.29.2018	Choanal swab	Backyard	350	Dual	Semi-intensive	F	5 Months	Yes	Ganjam	19.39	84.5554	II	Apparently healthy	Negative
OB-1384.1	06.29.2018	Choanal swab	Backyard	350	Dual	Semi-intensive	F	5 Months	Yes	Ganjam	19.39	84.5554	II	Apparently healthy	Negative
OB-1385.1	06.29.2018	Choanal swab	Backyard	350	Dual	Semi-intensive	F	5 Months	Yes	Ganjam	19.39	84.5554	II	Apparently healthy	Negative
OB-1386.1	06.29.2018	Choanal swab	Backyard	350	Dual	Semi-intensive	F	5 Months	Yes	Ganjam	19.39	84.5554	II	Apparently healthy	Negative
OB-1387.1	06.29.2018	Choanal swab	Backyard	350	Dual	Semi-intensive	F	5 Months	Yes	Ganjam	19.39	84.5554	II	Apparently healthy	Negative
OB-1388.1	06.29.2018	Choanal swab	Backyard	350	Dual	Semi-intensive	F	5 Months	Yes	Ganjam	19.39	84.5554	II	Apparently healthy	Negative
OB-1389.1	06.29.2018	Choanal swab	Backyard	350	Dual	Semi-intensive	F	5 Months	Yes	Ganjam	19.39	84.5554	II	Apparently healthy	Negative
OB-1390.1	06.29.2018	Choanal swab	Backyard	350	Dual	Semi-intensive	F	5 Months	Yes	Ganjam	19.39	84.5554	II	Apparently healthy	Negative
OB-1391.1	06.29.2018	Choanal swab	Backyard	350	Dual	Semi-intensive	F	5 Months	Yes	Ganjam	19.39	84.5554	II	Apparently healthy	Negative
OB-1392.1	06.29.2018	Choanal swab	Backyard	350	Dual	Semi-intensive	F	5 Months	Yes	Ganjam	19.39	84.5554	II	Apparently healthy	Negative
OB-1393.1	06.29.2018	Choanal swab	Backyard	350	Dual	Semi-intensive	F	5 Months	Yes	Ganjam	19.39	84.5554	II	Apparently healthy	Negative
OB-1394.1	06.29.2018	Choanal swab	Backyard	350	Dual	Semi-intensive	F	5 Months	Yes	Ganjam	19.39	84.5554	II	Apparently healthy	Negative
OB-1395.1	06.29.2018	Choanal swab	Backyard	350	Dual	Semi-intensive	F	5 Months	Yes	Ganjam	19.39	84.5554	II	Apparently healthy	Negative
OB-1396.1	06.29.2018	Choanal swab	Backyard	350	Dual	Semi-intensive	F	5 Months	Yes	Ganjam	19.39	84.5554	II	Apparently healthy	Negative
OB-1397.1	06.29.2018	Choanal swab	Backyard	350	Dual	Semi-intensive	F	5 Months	Yes	Ganjam	19.39	84.5554	II	Apparently healthy	Negative
OB-1398.1	06.29.2018	Choanal swab	Backyard	350	Dual	Semi-intensive	F	5 Months	Yes	Ganjam	19.39	84.5554	II	Apparently healthy	Negative
OB-1399.1	06.29.2018	Choanal swab	Backyard	350	Dual	Semi-intensive	F	5 Months	Yes	Ganjam	19.39	84.5554	II	Sick	Negative
OB-1400.1	06.29.2018	Choanal swab	Backyard	350	Dual	Semi-intensive	F	5 Months	Yes	Ganjam	19.39	84.5554	II	Sick	Negative
OB-1401.1	06.29.2018	Choanal swab	Backyard	350	Dual	Semi-intensive	F	5 Months	Yes	Ganjam	19.39	84.5554	II	Sick	Negative
OB-1402.1	06.29.2018	Choanal swab	Backyard	350	Dual	Semi-intensive	F	5 Months	Yes	Ganjam	19.39	84.5554	II	Sick	Negative
OB-1403.1	06.29.2018	Choanal swab	Backyard	350	Dual	Semi-intensive	F	5 Months	Yes	Ganjam	19.39	84.5554	II	Sick	Negative
OB-1404.1	06.29.2018	Choanal swab	Backyard	350	Dual	Semi-intensive	F	5 Months	Yes	Ganjam	19.39	84.5554	II	Sick	Negative
OB-1405.1	06.29.2018	Choanal swab	Backyard	350	Dual	Semi-intensive	F	5 Months	Yes	Ganjam	19.39	84.5554	II	Sick	Negative
OB-1406.1	06.29.2018	Choanal swab	Backyard	350	Dual	Semi-intensive	F	5 Months	Yes	Ganjam	19.39	84.5554	II	Sick	Negative
OB-1407.1	06.29.2018	Choanal swab	Commercial	4200	Meat	Intensive	F	28 Days	Yes	Ganjam	19.3503	84.6268	II	Sick	Negative
OB-1408.1	06.29.2018	Choanal swab	Commercial	4200	Meat	Intensive	F	28 Days	Yes	Ganjam	19.3503	84.6268	II	Apparently healthy	Negative
OB-1409.1	06.29.2018	Choanal swab	Commercial	4200	Meat	Intensive	F	28 Days	Yes	Ganjam	19.3503	84.6268	II	Apparently healthy	Negative
OB-1410.1	06.29.2018	Choanal swab	Commercial	4200	Meat	Intensive	F	28 Days	Yes	Ganjam	19.3503	84.6268	II	Apparently healthy	34.44	39.98
OB-1411.1	06.29.2018	Choanal swab	Commercial	4200	Meat	Intensive	F	28 Days	Yes	Ganjam	19.3503	84.6268	II	Apparently healthy	30.07	Negative
OB-1412.1	06.29.2018	Choanal swab	Commercial	4200	Meat	Intensive	M	28 Days	Yes	Ganjam	19.3503	84.6268	II	Apparently healthy	34.23	Negative
OB-1413.1	06.29.2018	Choanal swab	Commercial	4200	Meat	Intensive	F	28 Days	Yes	Ganjam	19.3503	84.6268	II	Apparently healthy	34.82	Negative
OB-1414.1	06.29.2018	Choanal swab	Commercial	4200	Meat	Intensive	M	28 Days	Yes	Ganjam	19.3503	84.6268	II	Apparently healthy	Negative
OB-1415.1	06.29.2018	Choanal swab	Commercial	4200	Meat	Intensive	M	28 Days	Yes	Ganjam	19.3503	84.6268	II	Apparently healthy	31.08	Negative
OB-1416.1	06.29.2018	Choanal swab	Commercial	4200	Meat	Intensive	M	28 Days	Yes	Ganjam	19.3503	84.6268	II	Apparently healthy	Negative
OB-1417.1	06.29.2018	Choanal swab	Commercial	4200	Meat	Intensive	F	28 Days	Yes	Ganjam	19.3503	84.6268	II	Apparently healthy	30.99	Negative
OB-1418.1	06.29.2018	Choanal swab	Commercial	4200	Meat	Intensive	F	28 Days	Yes	Ganjam	19.3503	84.6268	II	Apparently healthy	Negative
OB-1419.1	06.29.2018	Choanal swab	Commercial	4200	Meat	Intensive	F	28 Days	Yes	Ganjam	19.3503	84.6268	II	Apparently healthy	Negative
OB-1420.1	06.29.2018	Choanal swab	Commercial	4200	Meat	Intensive	M	28 Days	Yes	Ganjam	19.3503	84.6268	II	Apparently healthy	Negative
OB-1421.1	06.29.2018	Choanal swab	Commercial	4200	Meat	Intensive	F	28 Days	Yes	Ganjam	19.3503	84.6268	II	Apparently healthy	Negative
OB-1422.1	06.29.2018	Choanal swab	Commercial	4200	Meat	Intensive	F	28 Days	Yes	Ganjam	19.3503	84.6268	II	Apparently healthy	Negative
OB-1423.1	06.29.2018	Choanal swab	Commercial	4200	Meat	Intensive	M	28 Days	Yes	Ganjam	19.3503	84.6268	II	Apparently healthy	Negative
OB-1424.1	06.29.2018	Choanal swab	Commercial	4200	Meat	Intensive	F	28 Days	Yes	Ganjam	19.3503	84.6268	II	Apparently healthy	Negative
OB-1425.1	06.29.2018	Choanal swab	Commercial	4200	Meat	Intensive	F	28 Days	Yes	Ganjam	19.3503	84.6268	II	Apparently healthy	Negative
OB-1426.1	06.29.2018	Choanal swab	Commercial	4200	Meat	Intensive	M	28 Days	Yes	Ganjam	19.3503	84.6268	II	Apparently healthy	Negative
OB-1427.1	06.29.2018	Choanal swab	Commercial	4200	Meat	Intensive	M	28 Days	Yes	Ganjam	19.3503	84.6268	II	Apparently healthy	Negative
OB-1428.1	06.29.2018	Choanal swab	Commercial	4200	Meat	Intensive	F	28 Days	Yes	Ganjam	19.3503	84.6268	II	Apparently healthy	Negative
OB-1429.1	06.29.2018	Choanal swab	Commercial	4200	Meat	Intensive	F	28 Days	Yes	Ganjam	19.3503	84.6268	II	Apparently healthy	Negative
OB-1430.1	06.29.2018	Choanal swab	Commercial	4200	Meat	Intensive	F	28 Days	Yes	Ganjam	19.3503	84.6268	II	Apparently healthy	Negative
OB-1431.1	06.29.2018	Choanal swab	Commercial	4200	Meat	Intensive	M	28 Days	Yes	Ganjam	19.3503	84.6268	II	Sick	Negative
OB-1432.1	06.29.2018	Choanal swab	Commercial	4200	Meat	Intensive	M	28 Days	Yes	Ganjam	19.3503	84.6268	II	Sick	Negative
OB-1433.1	06.29.2018	Choanal swab	Commercial	4200	Meat	Intensive	F	28 Days	Yes	Ganjam	19.3503	84.6268	II	Sick	Negative
OB-1434.1	06.29.2018	Choanal swab	Commercial	4200	Meat	Intensive	F	28 Days	Yes	Ganjam	19.3503	84.6268	II	Sick	Negative
OB-1435.1	06.29.2018	Choanal swab	Commercial	4200	Meat	Intensive	F	28 Days	Yes	Ganjam	19.3503	84.6268	II	Sick	Negative
OB-1436.1	06.29.2018	Choanal swab	Commercial	4200	Meat	Intensive	F	28 Days	Yes	Ganjam	19.3503	84.6268	II	Sick	Negative
OB-1439.1	06.29.2018	Choanal swab	Commercial	300000	Egg	Intensive	F	30 Weeks	Yes	Ganjam	19.3461	84.5127	II	Sick	Negative
OB-1440.1	06.29.2018	Choanal swab	Commercial	300000	Egg	Intensive	F	30 Weeks	Yes	Ganjam	19.3461	84.5127	II	Sick	Negative
OB-1441.1	06.29.2018	Choanal swab	Commercial	300000	Egg	Intensive	F	30 Weeks	Yes	Ganjam	19.3461	84.5127	II	Sick	Negative
OB-1442.1	06.29.2018	Choanal swab	Commercial	300000	Egg	Intensive	F	30 Weeks	Yes	Ganjam	19.3461	84.5127	II	Sick	Negative
OB-1443.1	06.29.2018	Choanal swab	Commercial	300000	Egg	Intensive	F	30 Weeks	Yes	Ganjam	19.3461	84.5127	II	Sick	Negative
OB-1444.1	06.29.2018	Choanal swab	Commercial	300000	Egg	Intensive	F	30 Weeks	Yes	Ganjam	19.3461	84.5127	II	Sick	Negative
OB-1445.1	06.29.2018	Choanal swab	Commercial	300000	Egg	Intensive	F	30 Weeks	Yes	Ganjam	19.3461	84.5127	II	Sick	Negative
OB-1446.1	06.29.2018	Choanal swab	Commercial	300000	Egg	Intensive	F	30 Weeks	Yes	Ganjam	19.3461	84.5127	II	Sick	Negative
OB-1447.1	06.29.2018	Choanal swab	Commercial	300000	Egg	Intensive	F	30 Weeks	Yes	Ganjam	19.3461	84.5127	II	Sick	Negative
OB-1448.1	06.29.2018	Choanal swab	Commercial	300000	Egg	Intensive	F	30 Weeks	Yes	Ganjam	19.3461	84.5127	II	Sick	Negative
OB-1449.1	06.29.2018	Choanal swab	Commercial	300000	Egg	Intensive	F	45 Weeks	Yes	Ganjam	19.3461	84.5127	II	Apparently healthy	Negative
OB-1450.1	06.29.2018	Choanal swab	Commercial	300000	Egg	Intensive	F	45 Weeks	Yes	Ganjam	19.3461	84.5127	II	Apparently healthy	Negative
OB-1451.1	06.29.2018	Choanal swab	Commercial	300000	Egg	Intensive	F	45 Weeks	Yes	Ganjam	19.3461	84.5127	II	Apparently healthy	Negative
OB-1452.1	06.29.2018	Choanal swab	Commercial	300000	Egg	Intensive	F	45 Weeks	Yes	Ganjam	19.3461	84.5127	II	Apparently healthy	Negative
OB-1453.1	06.29.2018	Choanal swab	Commercial	300000	Egg	Intensive	F	45 Weeks	Yes	Ganjam	19.3461	84.5127	II	Apparently healthy	Negative
OB-1454.1	06.29.2018	Choanal swab	Commercial	300000	Egg	Intensive	F	45 Weeks	Yes	Ganjam	19.3461	84.5127	II	Apparently healthy	Negative
OB-1455.1	06.29.2018	Choanal swab	Commercial	300000	Egg	Intensive	F	45 Weeks	Yes	Ganjam	19.3461	84.5127	II	Apparently healthy	Negative
OB-1456.1	06.29.2018	Choanal swab	Commercial	300000	Egg	Intensive	F	45 Weeks	Yes	Ganjam	19.3461	84.5127	II	Apparently healthy	Negative
OB-1457.1	06.29.2018	Choanal swab	Commercial	300000	Egg	Intensive	F	45 Weeks	Yes	Ganjam	19.3461	84.5127	II	Apparently healthy	Negative
OB-1458.1	06.29.2018	Choanal swab	Commercial	300000	Egg	Intensive	F	45 Weeks	Yes	Ganjam	19.3461	84.5127	II	Apparently healthy	Negative
OB-1459.1	06.29.2018	Choanal swab	Commercial	300000	Egg	Intensive	F	23 Weeks	Yes	Ganjam	19.3461	84.5127	II	Sick	Negative
OB-1460.1	06.29.2018	Choanal swab	Commercial	300000	Egg	Intensive	F	23 Weeks	Yes	Ganjam	19.3461	84.5127	II	Sick	Negative
OB-1461.1	06.29.2018	Choanal swab	Commercial	300000	Egg	Intensive	F	23 Weeks	Yes	Ganjam	19.3461	84.5127	II	Sick	Negative
OB-1462.1	06.29.2018	Choanal swab	Commercial	300000	Egg	Intensive	F	23 Weeks	Yes	Ganjam	19.3461	84.5127	II	Sick	Negative
OB-1463.1	06.29.2018	Choanal swab	Commercial	300000	Egg	Intensive	F	23 Weeks	Yes	Ganjam	19.3461	84.5127	II	Sick	Negative
OB-1464.1	06.29.2018	Choanal swab	Commercial	300000	Egg	Intensive	F	23 Weeks	Yes	Ganjam	19.3461	84.5127	II	Sick	Negative
OB-1465.1	06.29.2018	Choanal swab	Commercial	300000	Egg	Intensive	F	23 Weeks	Yes	Ganjam	19.3461	84.5127	II	Apparently healthy	Negative
OB-1466.1	06.29.2018	Choanal swab	Commercial	300000	Egg	Intensive	F	23 Weeks	Yes	Ganjam	19.3461	84.5127	II	Apparently healthy	Negative
OB-1467.1	06.29.2018	Choanal swab	Commercial	300000	Egg	Intensive	F	23 Weeks	Yes	Ganjam	19.3461	84.5127	II	Apparently healthy	Negative
OB-1468.1	06.29.2018	Choanal swab	Commercial	300000	Egg	Intensive	F	23 Weeks	Yes	Ganjam	19.3461	84.5127	II	Apparently healthy	Negative
OB-1469.1	06.29.2018	Choanal swab	Commercial	300000	Egg	Intensive	F	17 weeks	Yes	Ganjam	19.3461	84.5127	II	Apparently healthy	Negative
OB-1470.1	06.29.2018	Choanal swab	Commercial	300000	Egg	Intensive	F	17 weeks	Yes	Ganjam	19.3461	84.5127	II	Apparently healthy	Negative
OB-1471.1	06.29.2018	Choanal swab	Commercial	300000	Egg	Intensive	F	17 weeks	Yes	Ganjam	19.3461	84.5127	II	Apparently healthy	Negative
OB-1472.1	06.29.2018	Choanal swab	Commercial	300000	Egg	Intensive	F	17 weeks	Yes	Ganjam	19.3461	84.5127	II	Apparently healthy	Negative
OB-1473.1	06.29.2018	Choanal swab	Commercial	300000	Egg	Intensive	F	17 weeks	Yes	Ganjam	19.3461	84.5127	II	Apparently healthy	Negative
OB-1474.1	06.29.2018	Choanal swab	Commercial	300000	Egg	Intensive	F	17 weeks	Yes	Ganjam	19.3461	84.5127	II	Apparently healthy	Negative
OB-1475.1	06.29.2018	Choanal swab	Commercial	300000	Egg	Intensive	F	17 weeks	Yes	Ganjam	19.3461	84.5127	II	Apparently healthy	Negative
OB-1476.1	06.29.2018	Choanal swab	Commercial	300000	Egg	Intensive	F	17 weeks	Yes	Ganjam	19.3461	84.5127	II	Apparently healthy	Negative
OB-1477.1	06.29.2018	Choanal swab	Commercial	300000	Egg	Intensive	F	17 weeks	Yes	Ganjam	19.3461	84.5127	II	Apparently healthy	Negative
OB-1478.1	06.29.2018	Choanal swab	Commercial	300000	Egg	Intensive	F	17 weeks	Yes	Ganjam	19.3461	84.5127	II	Apparently healthy	Negative
OB-1479.1	06.29.2018	Choanal swab	Commercial	300000	Egg	Intensive	F	72 Weeks	Yes	Ganjam	19.3461	84.5127	II	Apparently healthy	Negative
OB-1480.1	06.29.2018	Choanal swab	Commercial	300000	Egg	Intensive	F	72 Weeks	Yes	Ganjam	19.3461	84.5127	II	Apparently healthy	Negative
OB-1481.1	06.29.2018	Choanal swab	Commercial	300000	Egg	Intensive	F	72 Weeks	Yes	Ganjam	19.3461	84.5127	II	Apparently healthy	Negative
OB-1482.1	06.29.2018	Choanal swab	Commercial	300000	Egg	Intensive	F	72 Weeks	Yes	Ganjam	19.3461	84.5127	II	Apparently healthy	Negative
OB-1483.1	06.29.2018	Choanal swab	Commercial	300000	Egg	Intensive	F	67 Weeks	Yes	Ganjam	19.3461	84.5127	II	Apparently healthy	Negative
OB-1484.1	06.29.2018	Choanal swab	Commercial	300000	Egg	Intensive	F	67 Weeks	Yes	Ganjam	19.3461	84.5127	II	Apparently healthy	Negative
OB-1485.1	06.29.2018	Choanal swab	Commercial	300000	Egg	Intensive	F	67 Weeks	Yes	Ganjam	19.3461	84.5127	II	Apparently healthy	Negative
OB-1486.1	06.29.2018	Choanal swab	Commercial	300000	Egg	Intensive	F	67 Weeks	Yes	Ganjam	19.3461	84.5127	II	Apparently healthy	Negative
OB-1487.1	06.29.2018	Choanal swab	Commercial	300000	Egg	Intensive	F	67 Weeks	Yes	Ganjam	19.3461	84.5127	II	Apparently healthy	Negative
OB-1488.1	06.29.2018	Choanal swab	Commercial	300000	Egg	Intensive	F	67 Weeks	Yes	Ganjam	19.3461	84.5127	II	Apparently healthy	Negative
OB-1489.1	06.29.2018	Choanal swab	Backyard	200	Dual	Semi-intensive	F	6 Months	Yes	Ganjam	19.344	84.468	II	Apparently healthy	Negative
OB-1490.1	06.29.2018	Choanal swab	Backyard	200	Dual	Semi-intensive	F	6 Months	Yes	Ganjam	19.344	84.468	II	Apparently healthy	Negative
OB-1491.1	06.29.2018	Choanal swab	Backyard	200	Dual	Semi-intensive	F	6 Months	Yes	Ganjam	19.344	84.468	II	Apparently healthy	Negative
OB-1492.1	06.29.2018	Choanal swab	Backyard	200	Dual	Semi-intensive	F	6 Months	Yes	Ganjam	19.344	84.468	II	Apparently healthy	Negative
OB-1493.1	06.29.2018	Choanal swab	Backyard	200	Meat	Semi-intensive	M	6 Months	Yes	Ganjam	19.344	84.468	II	Apparently healthy	Negative
OB-1494.1	06.29.2018	Choanal swab	Backyard	200	Dual	Semi-intensive	F	6 Months	Yes	Ganjam	19.344	84.468	II	Apparently healthy	Negative
OB-1495.1	06.29.2018	Choanal swab	Backyard	200	Dual	Semi-intensive	F	6 Months	Yes	Ganjam	19.344	84.468	II	Apparently healthy	Negative
OB-1496.1	06.29.2018	Choanal swab	Backyard	200	Dual	Semi-intensive	F	6 Months	Yes	Ganjam	19.344	84.468	II	Apparently healthy	Negative
OB-1497.1	06.29.2018	Choanal swab	Backyard	200	Meat	Semi-intensive	M	6 Months	Yes	Ganjam	19.344	84.468	II	Apparently healthy	Negative
OB-1498.1	06.29.2018	Choanal swab	Backyard	200	Dual	Semi-intensive	F	6 Months	Yes	Ganjam	19.344	84.468	II	Apparently healthy	Negative
OB-1499.1	06.29.2018	Choanal swab	Backyard	200	Dual	Semi-intensive	F	6 Months	Yes	Ganjam	19.344	84.468	II	Apparently healthy	Negative
OB-1500.1	06.29.2018	Choanal swab	Backyard	200	Meat	Semi-intensive	M	6 Months	Yes	Ganjam	19.344	84.468	II	Apparently healthy	Negative
OB-1501.1	06.29.2018	Choanal swab	Backyard	200	Dual	Semi-intensive	F	6 Months	Yes	Ganjam	19.344	84.468	II	Apparently healthy	Negative
OB-1502.1	06.29.2018	Choanal swab	Backyard	200	Meat	Semi-intensive	M	6 Months	Yes	Ganjam	19.344	84.468	II	Apparently healthy	Negative
OB-1503.1	06.29.2018	Choanal swab	Backyard	200	Dual	Semi-intensive	F	6 Months	Yes	Ganjam	19.344	84.468	II	Apparently healthy	Negative
OB-1504.1	06.29.2018	Choanal swab	Backyard	200	Dual	Semi-intensive	F	6 Months	Yes	Ganjam	19.344	84.468	II	Apparently healthy	Negative
OB-1505.1	06.29.2018	Choanal swab	Backyard	200	Dual	Semi-intensive	F	6 Months	Yes	Ganjam	19.344	84.468	II	Apparently healthy	Negative
OB-1506.1	06.29.2018	Choanal swab	Backyard	200	Dual	Semi-intensive	F	6 Months	Yes	Ganjam	19.344	84.468	II	Apparently healthy	Negative
